# Supplementary material for: High school science fair: Experiences of two groups of undergraduate bioscience students
Source: PLoS One. 2021 Jun 4;16(6):e0252627. doi: 10.1371/journal.pone.0252627 (PMC8177480; doi:10.1371/journal.pone.0252627)
Supplement: S2 Dataset — (XLSX) [file pone.0252627.s002.xlsx]

## Sheet: GrinnellSURFSummer2016_DATA_LAB
ID	Survey Identifier	#	1. This past year, I was a college	1. This past year, I was a college	1. This past year, I was a college	1. This past year, I was a college	2. Gender?	2. Gender?	3. Location of high school attended?	3. Location of high school attended?	3. Location of high school attended?	3. When you were in high school, did you carry out a science fair project?	3. When you were in high school, did you carry out a science fair project?	3. When you were in high school, did you carry out a science fair project?	4. Was carrying out a science fair project possible at your high school?	4. Was carrying out a science fair project possible at your high school?	5. What was the reason that you did not carry out a science fair project?Check all that apply. (choice=1. Not interested)	5. What was the reason that you did not carry out a science fair project?Check all that apply. (choice=2. Not enough time)	5. What was the reason that you did not carry out a science fair project?Check all that apply. (choice=3. Too expensive)	5. What was the reason that you did not carry out a science fair project?Check all that apply. (choice=4. Not enough help available)	5. What was the reason that you did not carry out a science fair project?Check all that apply. (choice=5. Did not have a good idea for a project)	5. What was the reason that you did not carry out a science fair project?Check all that apply. (choice=6. Did not want to compete)	5. What was the reason that you did not carry out a science fair project?Check all that apply. (choice=7. Other)	Specify:	4a. What was the highest grade in which you did so?	4a. What was the highest grade in which you did so?	4a. What was the highest grade in which you did so?		4b. Did you carry out science fair more than once?	4b. Did you carry out science fair more than once?	5. Was your science fair project Team or 1?	5. Was your science fair project 1 or Individual?	6. Was the science fair project required by your school?	6. Was the science fair project required by your school?	6. Was the science fair project required by your school?	7. Do you think science fair projects should be 1 or required? (This need not be for competition.)	7. Do you think science fair projects should be optional or 1? (This need not be for competition.)	8. Reason why?	9. Do you think science fair projects for competition should be 1 or required?	9. Do you think science fair projects for competition should be optional or 1?	10. Reason why?	11. From whom do you think it would be reasonable to receive help on a science fair project? Check all that apply (choice=1. Parents)	11. From whom do you think it would be reasonable to receive help on a science fair project? Check all that apply (choice=2. Siblings)	11. From whom do you think it would be reasonable to receive help on a science fair project? Check all that apply (choice=3. Other family members (uncles, cousins, etc.))	11. From whom do you think it would be reasonable to receive help on a science fair project? Check all that apply (choice=4. Teachers)	11. From whom do you think it would be reasonable to receive help on a science fair project? Check all that apply (choice=5. Other students)	11. From whom do you think it would be reasonable to receive help on a science fair project? Check all that apply (choice=6. Scientists)	11. From whom do you think it would be reasonable to receive help on a science fair project? Check all that apply (choice=7. A paid mentor)	11. From whom do you think it would be reasonable to receive help on a science fair project? Check all that apply (choice=8. Articles on the Internet)
			Freshman	Sophomore	Junior	Senior	Female	Male	Urban	Suburban	Rural	Yes	No	Unfamiliar	Yes	No									9th	10th	11th	12th	Yes	No	Individual	Team	Yes	No	Project	Optional	Required		Optional	Required
1	SURF2014	1	Soph				0	1				1	0		N/A	N/A	N/A	N/A	N/A	N/A	N/A	N/A	N/A		9th				No		1	0	1	0	0	1	0		1	0		1	0	0	1	0	0	0	0
2	SURF2014	1	Junior				0	1				0	1		N/A	N/A	N/A	N/A	N/A	N/A	N/A	N/A	N/A													0	1	I think it should be required, but not forced in the sense that it should be only science related. I think it should be open as present whatever you find interesting, whether that be art, math, science or technology etc..	1	0	For competition based, it should be optional because it should be done more in the love for science then to compete with whose ideas/work is more superior.	1	1	1	1	1	1	0	1
3	SURF2014	1	Soph				1	0				0	1		N/A	N/A	N/A	N/A	N/A	N/A	N/A	N/A	N/A													1	0	Not all students will have an interest in the STEM field. If it were required, those students who lack interest may have difficulty in finishing the requirement to graduate.	1	0		0	0	0	1	1	1	1	1
4	SURF2014	1	Soph				0	1				0	1		N/A	N/A	N/A	N/A	N/A	N/A	N/A	N/A	N/A													1	0		1	0		0	0	0	1	0	1	0	1
5	SURF2014	1	Soph				1	0				0	1		N/A	N/A	N/A	N/A	N/A	N/A	N/A	N/A	N/A													0	1	It helps you understand the scientific method and helps develop researchers with an initiative to think, create and reason.	1	0	This puts pressure on the students and might hinder their ability to perform well.	0	0	0	1	0	1	1	1
6	SURF2014	1	Junior				1	0				1	0		N/A	N/A	N/A	N/A	N/A	N/A	N/A	N/A	N/A						Yes		1	0	1	0	0	0	1	Getting kids to think scientificallly is important to their education, in my opinion.	1	0	When I did science fait projects in elementary school, I never won because my resources were very limited. The flashy presentations that cost a great deal of money always one. It was a manner of attractive presentation rather than a well thought out experiment.	0	0	0	1	1	1	0	1
7	SURF2014	1	Soph				0	1				0	1		N/A	N/A	N/A	N/A	N/A	N/A	N/A	N/A	N/A													1	0	They can be very difficult to do on your own.	1	0	Science is not a competition. It's a path of discovery.	1	1	1	1	1	1	0	1
8	SURF2014	1	Junior				1	0				1	0		N/A	N/A	N/A	N/A	N/A	N/A	N/A	N/A	N/A		11th				Yes		1	0	0	0	1	0	1	I think it was an experience that I really benefitted from, and I wasn't necessarily inclined to participate if it wasn't strongly encouraged by my science teachers.	1	0	It would make it a little less stressful for students while still allowing for an introduction to the scientific method and research.	1	1	0	1	1	1	0	1
9	SURF2014	1	Soph				0	1				0	1		N/A	N/A	N/A	N/A	N/A	N/A	N/A	N/A	N/A													0	1	Great opportunity for experiential learning, caters to various learning styles, authentic STEM experience, etc.	1	0	Although I belive that the culture of competition drives innovation and discovery, I also believe in the power of choice. 'Study without desire spoils the mind.'	0	0	0	0	0	1	0	1
10	SURF2014	1	Junior				0	1				0	1		N/A	N/A	N/A	N/A	N/A	N/A	N/A	N/A	N/A													0	1	In high school I was interested in science, but I didn't think I would pursue a career in science. Now I am working in the field of research. Many high school students who don't think they will use or enjoy the skills they learn in a science fair project may actually find themselves pursuing a career in science or medicine later in life. I did!	0	1	Al long as there is no grade penalty for low placement in a competition, there is no risk to students who compete. However, the possible benefits are high, as students commit themselves more to their project in order to beat their peers!	0	0	0	1	1	0	0	0
11	SURF2014	1	Senior				0	1				1	0		N/A	N/A	N/A	N/A	N/A	N/A	N/A	N/A	N/A		12th				No		1	0	0	1	0	1	0		1	0		1	1	1	1	1	1	0	1
12	SURF2014	1	Senior				0	1				1	0		N/A	N/A	N/A	N/A	N/A	N/A	N/A	N/A	N/A		9th				No		1	0	1	0	0	1	0	I don't believe everyone is destined to become a scientist. Doing a good science fair project requires a decent amount of time that could be spent elsewhere.	1	0	I just believe that one should be able to decide if they want to compete.	1	1	1	1	1	1	0	1
13	SURF2014	1	Junior				0	1				1	0		N/A	N/A	N/A	N/A	N/A	N/A	N/A	N/A	N/A		12th				Yes		0	1	0	1	0	1	0	Not all students are interested, and making unsatisfied participate would taint the fair.	1	0	Some students don't like the idea of competition and are solely interested in sharing knowledge.	1	0	1	1	1	1	0	0
14	SURF2014	1	Junior				1	0				0	1		N/A	N/A	N/A	N/A	N/A	N/A	N/A	N/A	N/A													0	1	Yes -- it could expose every student to the research process and give them a real-world example of science outside the classroom.	1	0	Not every student wants to go into STEM for their career or even wants to participate in such a competition	1	1	0	1	0	1	0	1
15	SURF2014	1	Soph				1	0				0	1		N/A	N/A	N/A	N/A	N/A	N/A	N/A	N/A	N/A													0	1	Science fair projects should be required so that students can learn about inquiry and expand their minds. It would be a great opportunity and it would be a lot of fun for everyone involved.	1	0	The science fair projects for competition however should be optional because not everyone would want to compete and they should have the option not to do so.	1	0	0	1	1	1	0	0
16	SURF2014	1	Junior				1	0				0	1		N/A	N/A	N/A	N/A	N/A	N/A	N/A	N/A	N/A													1	0	Not all students are scientifically inclined. Forcing someone who is not good at science or who dislikes science to participate in a science fair will make them dislike the subject more. Science fairs should be highly encouraged to students, but students should not be forced into them.	1	0	Not all science fairs need to be competitive. At a certain level (such as high school), having them be competitive is beneficial. But at younger ages, they should be more to create a project that is interesting, not to create a project that will 'win'.	1	0	0	1	0	1	0	1
17	SURF2014	1	Soph				0	1				0	1		N/A	N/A	N/A	N/A	N/A	N/A	N/A	N/A	N/A													0	1	It exposes students to scientific study who may have otherwise never given it a chance.	1	0	It provides an optional something extra for interested students to join.	1	1	1	0	0	1	0	1
18	SURF2014	1	Soph				1	0				0	1		N/A	N/A	N/A	N/A	N/A	N/A	N/A	N/A	N/A													1	0		1	0		1	1	1	1	0	0	0	1
19	SURF2014	1	Junior				0	1				1	0		N/A	N/A	N/A	N/A	N/A	N/A	N/A	N/A	N/A		12th				No		1	0	0	0	1	0	1	Requiring students to address a problem in a scientific manner gives them a point of reference when discussing science elsewhere.	1	0	I do not believe that competition significantly enhances the experience for most people.	1	1	1	1	1	1	0	1
20	SURF2014	1	Soph				1	0				0	1		N/A	N/A	N/A	N/A	N/A	N/A	N/A	N/A	N/A													0	1	It helps students to get involved in science and gets them excited because they get to see what their peers come up with	1	0	Competition isn't always the best way to encourage learning	0	0	0	1	1	1	0	1
21	SURF2014	1	Fresh				0	1				1	0		N/A	N/A	N/A	N/A	N/A	N/A	N/A	N/A	N/A		11th				Yes		1	0	0	1	0	0	1	It promotes self learning and practice of basic research skills useful in any discipline, not just physical or natural sciences.	1	0	I don't believe competition is completely necessary for students to demonstrate knowledge of scientific method.	1	1	1	1	1	1	0	1
22	SURF2014	1	Senior				0	1				0	1		N/A	N/A	N/A	N/A	N/A	N/A	N/A	N/A	N/A													1	0	I think every one has different interests in subject areas. I really don't think there is necessity to force every high school students to love and engage in science.	1	0	The essence of science is not built from competition.	0	0	0	1	0	1	0	1
23	SURF2014	1	Soph				0	1				1	0		N/A	N/A	N/A	N/A	N/A	N/A	N/A	N/A	N/A		10th				Yes		1	0	1	0	0	0	1	I believe we should encourage students to engage in scientific discovery for their own benefit.	0	1	The competition element of the science fair project adds an incentive to do well and encourages students to take personal responsibility for their project.	1	0	0	1	1	0	0	1
24	SURF2014	1	Junior				0	1				0	1		N/A	N/A	N/A	N/A	N/A	N/A	N/A	N/A	N/A													0	1	Give students a chance to participate in scientific project and helps to shape their interest.	1	0	Not everyone likes to compete. Competition only makes the others feel they are less than the winners.	0	0	0	1	1	1	0	0
25	SURF2014	1	Junior				1	0				0	1		N/A	N/A	N/A	N/A	N/A	N/A	N/A	N/A	N/A													1	0	I think some sort of project should be required in high school, though a student should be able to choose if it is related to science, or the arts or even athletic, to allow a student to work on a project with a subject matter that interests them	1	0	Similar reasoning as before. Competitions in high school are fine, but not every student will want to do a science project	1	1	1	1	1	1	0	1
26	SURF2014	1	Soph				0	1				0	1		N/A	N/A	N/A	N/A	N/A	N/A	N/A	N/A	N/A													0	1	hands-on experience	1	0		0	0	0	1	0	1	0	1
27	SURF2014	1	Junior				0	1				0	1		N/A	N/A	N/A	N/A	N/A	N/A	N/A	N/A	N/A													1	0	Optional because not everybody has an interest in science, but those who do should be given an opportunity.	1	0	Same asnwer as above.	1	1	1	1	1	0	1	1
28	SURF2014	1	Junior				1	0				0	1		N/A	N/A	N/A	N/A	N/A	N/A	N/A	N/A	N/A													1	0	Some people have other interests and science should not be forced.	1	0	Some people have other interests.	1	1	1	1	1	1	1	1
29	SURF2014	1	Junior				0	1				0	1		N/A	N/A	N/A	N/A	N/A	N/A	N/A	N/A	N/A																			1	1	1	1	1	1	1	1
30	SURF2014	1	Junior				1	0				1	0		N/A	N/A	N/A	N/A	N/A	N/A	N/A	N/A	N/A		10th				Yes		1	0	0	0	1	1	0	Some students are not into science & shouldn't be forced to do something they're not interested in.	1	0		1	1	1	1	1	1	0	1
31	SURF2014	1	Senior				0	1				1	0		N/A	N/A	N/A	N/A	N/A	N/A	N/A	N/A	N/A		12th				Yes		0	1	1	0	0	0	1	Thinking and planning as a scientist is an important skill in life. Also, expressing your ideas in a manner that is understandable to others is critical in almost any field of study. These are all skills that are tested and honed by conducting science projects.	1	0	I feel that competitions put unnecessary stress on students that may not be dedicated to studying science. Competitions for willing students is fine, but forcing students to compete in a field of study that they may not yet feel comfortable in may have negative consequences to the student and their interests.	1	1	1	1	1	1	1	1
32	SURF2014	1	Junior				1	0				0	1		N/A	N/A	N/A	N/A	N/A	N/A	N/A	N/A	N/A													1	0	Simply because someone who is not interested in science (the majority of high school students) will not understand why a science fair project might be beneficial. To them and their parents, the project is a nuisance and will be rushed through simply to be completed. Science fairs are also elieved to be beneficial because they are a hands-on representation of the scientific method. However, the te…	1	0	The science fair will not benefit a student that is not interested.	0	0	0	1	0	1	1	1
34	SURF2014	1	Soph				0	1				0	1		N/A	N/A	N/A	N/A	N/A	N/A	N/A	N/A	N/A													1	0	You cannot truly develop an appreciation for the scientific process without the sufficient background knowledge supplied beyond a secondary education. Therefore, requiring these projects would not be productive for 'all students.'	1	0	You cannot truly develop an appreciation for the scientific process without the sufficient background knowledge supplied beyond a secondary education. Therefore, requiring these projects would not be productive for 'all students.'	1	0	0	0	1	1	0	1
36	SURF2014	1	Junior				1	0				0	1		N/A	N/A	N/A	N/A	N/A	N/A	N/A	N/A	N/A															The high school I attended did not have science fairs, but if it did, I think science fair projects should be required as it forces the students to engage in/apply the scientific process at least once in high school.	1	0	If students are required to compete, it would decrease the spirit of competition.	0	0	0	1	1	0	0	1
37	SURF2014	1	Junior				1	0				1	0		N/A	N/A	N/A	N/A	N/A	N/A	N/A	N/A	N/A		10th				Yes		1	0	0	0	1	0	1	Science fair projects not for competition alleviates the pressure on students and allows them to explore a topic without the hassle of making sure it'l be award winning	1	0	Science fair projects are great for students who are interested in exploring a topic outside of class but not all students have access to the resources and time necessary to participate in science fair	1	1	1	1	0	1	0	1
1	SURF2015	1	Soph				1	0				0	1		N/A	N/A	N/A	N/A	N/A	N/A	N/A	N/A	N/A													1	0	Science fair projects often require the student to purchase certain materials that might be out of their normal budget.	1	0	Again, I don't think you should force students to purchase materials for such a project when they may not even be interested in science in the first place.	0	0	0	1	0	0	0	1
2	SURF2015	1	Junior				1	0				0	1		N/A	N/A	N/A	N/A	N/A	N/A	N/A	N/A	N/A													1	0	Students who choose to complete a science fair project will be more willing to complete a project of interest/relevance to the student. He/she will also put more into the project from the science end in hopes of discovery rather than putting more into the project in order to complete a required project.	1	0	As noted in the previous question, students will get more out of their projects if they are opting to complete the project instead of being required to complete the project. When there is competition, there is more inspiration to reach discovery or prove a theory, but students uninterested in science will still not be motivated more to work harder on their project.	1	1	1	1	0	1	0	1
3	SURF2015	1	Junior				0	1				1	0		N/A	N/A	N/A	N/A	N/A	N/A	N/A	N/A	N/A		12th				No		1	0	0	1	0	1	0	Those not interested with science fair or science in general should not be required to complete a project. However, optional projects are very beneficial to students who are interested in science.	1	0	It takes a lot of time, so requiring competition level science projects is too time consuming and may be difficult for some students.	1	0	0	1	0	1	1	1
4	SURF2015	1	Senior				0	1				0	1		N/A	N/A	N/A	N/A	N/A	N/A	N/A	N/A	N/A													1	0		1	0		1	1	1	1	1	1	0	1
5	SURF2015	1	Senior				0	1				0	1		N/A	N/A	N/A	N/A	N/A	N/A	N/A	N/A	N/A													0	1	I think it is good for everyone to have a basic understanding of the scientific method and a science fair project is an excellent way to learn it.	0	1	I think that making the science fair project a competition would encourage students to excel on their project rather than just 'getting it done'.	1	1	1	0	1	0	0	1
6	SURF2015	1	Junior				1	0				0	1		N/A	N/A	N/A	N/A	N/A	N/A	N/A	N/A	N/A													1	0	At that age, inspiration should be the goal. Forcing people to participate wouldn't be productive.	1	0	Some people like to compete and others don't. Fostering curiosity is more important than assigning a winner. But those who want to compete should be able to.	0	0	0	1	1	1	0	0
7	SURF2015	1	Junior				1	0				0	1		N/A	N/A	N/A	N/A	N/A	N/A	N/A	N/A	N/A													1	0	Students shouldn't be forced to participate but should be encouraged to	1	0		1	1	1	1	1	0	0	1
8	SURF2015	1	Junior				1	0				0	1		N/A	N/A	N/A	N/A	N/A	N/A	N/A	N/A	N/A													1	0	Not every student is entering the sciences. In order to gather the most possible from the experience they should wish to participate, not required to participate.	1	0	Competition is healthy but as with most other competitions, you should want to participate in order to gain the most from the experience as possible.	0	0	0	0	1	0	0	1
9	SURF2015	1	Soph				0	1				0	1		N/A	N/A	N/A	N/A	N/A	N/A	N/A	N/A	N/A													1	0	Education or projects that are forced upon students often do not bear the same fruits as when students are encouraged or aspire to do something based upon their own merit. Of course help should be given and at no point should a student be discouraged from participating, but pressuring students into doing something for a grade causes them to not care about something that potentially could have int…	1	0	Same reason as the above. Mostly along the line that required projects are not as beneficial to older students who want to find a passion for something on their own and will often turn away from something if they are forced to do it.	1	1	1	1	1	1	0	1
10	SURF2015	1	Soph				0	1				1	0		N/A	N/A	N/A	N/A	N/A	N/A	N/A	N/A	N/A		12th				Yes		1	0	0	0	1	1	0	I loved being a part of science fair annually. For me, it was an exciting experience that got me interested in research. However, most of my classmates did not share that enthusiasm. Science fair was a chore that was not enjoyable. Science fair participants should enjoy what they are doing or the experience is not rewarding.	1	0	Same as above.	1	1	1	1	1	0	0	1
11	SURF2015	1	Soph				0	1				0	1		N/A	N/A	N/A	N/A	N/A	N/A	N/A	N/A	N/A													1	0	Science isn't for everyone but science fairs are a great way to engage students in the sciences and allow them to create their own unique projects and foster a passion for sciece.	1	0	Competition is good for motivating students to do their best and to come up with unique projects, however, it is not necessary in order to generate good outcomes.	1	1	1	1	0	0	0	1
12	SURF2015	1	Junior				1	0				0	1		N/A	N/A	N/A	N/A	N/A	N/A	N/A	N/A	N/A													0	1	It is important that kids learn what it is to do research and be a scientist. I was not fully aware of what lab research entailed until college, I didn't understand how it could be a job or how one could know what to study until I began to experience it, and it would have been helpful to experience this sooner. (I did it in elementary school a couple of times, but that is a different experience t…	1	0	I think doing it competitively should be optional, because a competition imparts a certain level of interest and passion that some students wishing to pursue different careers would not have. It would also impart undue stress to people who are not competitive by nature. I do think that doing a project would be an important requirement, but entering the competition should be an option.	0	0	0	1	0	1	0	1
13	SURF2015	1	Soph				1	0				0	1		N/A	N/A	N/A	N/A	N/A	N/A	N/A	N/A	N/A													1	0	I think students should be able to choose whether or not they feel comfortable presenting their scientific knowledge in a public forum.	1	0		1	1	1	1	1	0	0	0
14	SURF2015	1	Junior				1	0				0	1		N/A	N/A	N/A	N/A	N/A	N/A	N/A	N/A	N/A													1	0	Not everyone in high school is scientifically inclined. People should be allowed to focus extra energy on subjects with which they have more interest.	1	0	Competition should never be a requirement. Students should be able to choose to compete in something if that is what they desire. The same holds true for sports ie. playing on a competing high school sports team or recreationally playing for fun.	1	1	1	1	1	0	0	1
15	SURF2015	1	Junior				1	0				0	1		N/A	N/A	N/A	N/A	N/A	N/A	N/A	N/A	N/A													0	1	It helps to improve the ability to critically think and do experiments with logic	1	0	The competition should depend on student's willing.	0	0	0	1	1	1	0	1
16	SURF2015	1	Junior				1	0				0	1		N/A	N/A	N/A	N/A	N/A	N/A	N/A	N/A	N/A													0	1	Introduces the student to the scientific method, from proposing a question to interpreting results.	1	0	Competition is not always beneficial for students' learning; if the goal is winning, rather than learning, this can encourage dishonesty.	1	0	0	1	0	0	0	1
17	SURF2015	1	Junior				0	1				0	1		N/A	N/A	N/A	N/A	N/A	N/A	N/A	N/A	N/A													1	0	Not everyone is interested in pursuing a career in science. However, I believe they should be strongly encouraged for those students who show a predilection for science or are enrolled in AP science classes.	1	0	Competition adds an extra level of stress and expectation to students, only some of whom would have the time or desire for that added challenge.	1	1	1	0	0	0	0	1
18	SURF2015	1	Senior				1	0				0	1		N/A	N/A	N/A	N/A	N/A	N/A	N/A	N/A	N/A													0	1	Gives kids an opportunity to be exposed to science they may otherwise have no motivation to explore.	1	0	Too much pressure on the science fair project, the more fun it is the more kids will be inspired to do something they like instead of trying to win a prize.	1	1	1	1	0	1	1	1
19	SURF2015	1	Soph				1	0				0	1		N/A	N/A	N/A	N/A	N/A	N/A	N/A	N/A	N/A													1	0	Making everyone preform in a science fair would put pressure on students not interested in science and perhaps make them resent doing it even more, and as a result only produce sub-par projects. However, it wasn't even an option in my high school and I think it should be available to obviously encourage students interested in science.	1	0	The same reason as before except now with the added pressure of having to compete and trying to quantify a reward for producing a good project. For kids who love science, the process will be it's own reward and the chance to collaborate and learn will be worth more than some monetary prize or bragging rights. That said, the field is certainly competitive and having a competitive science fair may …	1	1	1	1	1	1	1	1
20	SURF2015	1	Soph				1	0				0	1		N/A	N/A	N/A	N/A	N/A	N/A	N/A	N/A	N/A													1	0	Not everyone shares the interest in Science.	1	0	While some students may choose to participate in a science fair project, they may not necessarily want to compete. Perhaps this is just a way to learn more about science without being competitive.	0	0	0	1	0	1	0	1
21	SURF2015	1	Junior				1	0				0	1		N/A	N/A	N/A	N/A	N/A	N/A	N/A	N/A	N/A													1	0	It is really a 50/50 explanation. It should be optional for those students that are interested or may want to know if science is their calling. For other students that do not share the same interest, it would not be taken as serious as it should be.	1	0	It depends on the type of student. Some strive with pressure to achieve more, others don't.	1	0	0	1	1	1	0	1
22	SURF2015	1	Junior				1	0				0	1		N/A	N/A	N/A	N/A	N/A	N/A	N/A	N/A	N/A													1	0	when people are forced to do something they generally put less effort compared to a voluntary activity	1	0	same idea, when being forced to do something you don't work as hard	1	1	0	1	1	0	0	1
23	SURF2015	1	Junior				1	0				1	0		N/A	N/A	N/A	N/A	N/A	N/A	N/A	N/A	N/A		12th				Yes		0	1	1	0	0	1	0	Some students are not interested in science, and in high school a required science fair project can simply serve as an added stressor for this type of student, who may know that they wish to study the humanities, for example, in college.	1	0	Since many students in high school know that they are not interested in science, a required science fair project for competition would just be an added stressor. On the other hand, for students who are interested in science, this may be exciting. Therefore, making the science fair optional would allow for students who have a passion for science to be able to carry out a project and have their wor…	1	1	1	1	1	1	0	1
24	SURF2015	1	Soph				1	0				0	1		N/A	N/A	N/A	N/A	N/A	N/A	N/A	N/A	N/A													1	0		1	0		1	1	1	1	1	1	0	1
25	SURF2015	1	Soph				1	0				1	0		N/A	N/A	N/A	N/A	N/A	N/A	N/A	N/A	N/A		9th				Yes		1	0	0	1	0	1	0	If you are forced to do it, then the quality of the projects may go down. It is better to have a select few high quality projects than a bunch of low quality projects.	1	0	If it is optional, it will reward the people who worked really hard on it and are genuinely interested in their project.	1	1	1	1	0	1	0	1
26	SURF2015	1	Fresh				0	1				1	0		N/A	N/A	N/A	N/A	N/A	N/A	N/A	N/A	N/A		11th				No		0	1	0	1	0	1	0	No reason to require them. Some people aren't interested. They should do what they like.	1	0	Same as above.	1	1	1	1	1	1	0	1
27	SURF2015	1	Fresh				0	1				1	0		N/A	N/A	N/A	N/A	N/A	N/A	N/A	N/A	N/A		9th				No		1	0	0	1	0	1	0	Some students may not be interested in science.	1	0	Some students may not be interested in science.	1	1	1	1	1	1	0	1
28	SURF2015	1	Junior				1	0				1	0		N/A	N/A	N/A	N/A	N/A	N/A	N/A	N/A	N/A		9th				No		1	0	1	0	0	0	1	They provide a good introduction to science/the scientific method/presenting research as well as enhancing general academic qualities such as the ability to communicate an idea to others, the ability to construct a comprehensible presentation of materials, and experiencing criticism from peers or advisors.	1	0	While I support science fair projects, I don't think that competition is absolutely necessary although I do think that it provides motivation to make a good final project.	0	0	0	1	0	1	0	1
30	SURF2015	1	Junior				1	0				1	0		N/A	N/A	N/A	N/A	N/A	N/A	N/A	N/A	N/A		11th				Yes		0	1	1	0	0	0	1	Science Fair challenges students to think, be creative, and to grow in the sciences. The things I have learned throughout my project has helped me overcome many challenges throughout college and in life.	1	0		1	1	0	1	1	1	0	0
31	SURF2015	1	Junior				1	0				0	1		N/A	N/A	N/A	N/A	N/A	N/A	N/A	N/A	N/A													1	0	I think it should be optional for non-advanced classes and required for advanced classes. Advanced students should have the motivation and desire to compete in the science fair. To have the advanced curriculum go above the required, this would be a great supplemental activity and experience. Students in non-advanced classes should be allowed to participate if they want to, but forcing them to wil…	0	1	If the students are going to have an entry in the science fair they should make sure their project is representative of their work ethic and original ideas. Students may not try as hard if they are not in a competition.	1	1	1	1	1	1	0	1
32	SURF2015	1	Soph				1	0				1	0		N/A	N/A	N/A	N/A	N/A	N/A	N/A	N/A	N/A		12th				Yes		1	0	0	1	0	0	1	I think it needs to at least be required once in elementary school, once in middle school, and once in high school, to keep students learning about the scientific method as their capacity to learn and perform more complex experiments increases. As a high school science fair member, I did some outreach teaching the scientific method to elementary school students, and it got the kids excited about …	1	0	I think science fair can get a bad reputation because some schools require you to do it and compete, which can alienate people who don't want STEM careers (but ideally should still understand the scientific method and the role science plays). Particularly at the elementary school level, I think emphasis on competition should be decreased (but it should still be an option).	1	0	0	1	0	1	0	1
33	SURF2015	1	Junior				0	1				0	1		N/A	N/A	N/A	N/A	N/A	N/A	N/A	N/A	N/A													1	0	Science is not for everybody and can be embarrassing for some.	1	0	Same as above.	0	0	0	1	1	1	0	1
34	SURF2015	1	Junior				0	1				0	1		N/A	N/A	N/A	N/A	N/A	N/A	N/A	N/A	N/A													1	0	Compulsion in events is not a way to stimulate creative scientists. I had horrible grades throughout my life and had to go to a community college for my first 2 years. However, I told myself I wanted to dive into science, and I did so on my own accord. I know anecdotal evidence is a poor argument, but it's an example to my statement that compulsion doesn't do much.	1	0	Same as above	1	1	1	1	1	1	0	1
35	SURF2015	1	Soph				1	0				0	1		N/A	N/A	N/A	N/A	N/A	N/A	N/A	N/A	N/A															Because learning how to think like a scientist (aka going through the scientific method) is a useful skill-regardless of the field one chooses.	1	0	When the fair is a competition, the focus shifts from the science/projects to the competition.	1	1	1	1	1	1	0	1
36	SURF2015	1	Soph				1	0				0	1		N/A	N/A	N/A	N/A	N/A	N/A	N/A	N/A	N/A													1	0	I would like to have it because it would serve as a greater introduction into performing experiments and put an emphasis on the sciences but I feel like it is not fitting for it to be required, like its too elementary	1	0	Some people don't like competition and could do it for more academic reasons but competition does bring a motive that would get more people involved and dedicated	1	1	1	1	1	0	0	0
38	SURF2015	1	Junior				0	1				0	1		N/A	N/A	N/A	N/A	N/A	N/A	N/A	N/A	N/A													1	0	I was already doing research in my lab classes - western blots, bacterial transformations, bacteriophage isolation, etc. Having a science fair would be redundant and get in the way of useful class lab-time, unless you really wanted to do it as an extracurricular	1	0	Same as above - competition just makes things even more stressful	1	1	1	0	1	1	0	1
39	SURF2015	1	Junior				1	0				0	1		N/A	N/A	N/A	N/A	N/A	N/A	N/A	N/A	N/A													0	1		1	0		0	1	0	0	1	0	0	1
40	SURF2015	1	Fresh				1	0				1	0		N/A	N/A	N/A	N/A	N/A	N/A	N/A	N/A	N/A		12th				Yes		0	1	0	1	0	1	0	People that don't want to do them will approach the project with a bad attitude and take away from those who actually care about it.	1	0	People that don't want to do them will approach the project with a bad attitude and take away from those who actually care about it.	0	0	0	1	1	1	0	1
41	SURF2015	1	Soph				0	1				0	1		N/A	N/A	N/A	N/A	N/A	N/A	N/A	N/A	N/A													0	1	To spur creative thinking, especially in those students who may not believe they can do somethings significant or don't know their potential.	1	0	This one, I feel, could be argued correctly either way, but I would lean toward optional as I don't think competition benefits the majority of students.	1	1	1	1	1	1	1	1
42	SURF2015	1	Soph				1	0				0	1		N/A	N/A	N/A	N/A	N/A	N/A	N/A	N/A	N/A													0	1	Science fair projects stopped in elementary school where I am from. From then on we had required classes, but we didn't do many presentations. I think for every required science course you should have a science fair to teach communication skills.	1	0	While, the science fair should be required, competition may not be everyone.	0	0	0	1	0	1	0	0
43	SURF2015	1	Fresh				1	0				0	1		N/A	N/A	N/A	N/A	N/A	N/A	N/A	N/A	N/A													1	0	Depending on the student a required science fair might not be beneficial. Often science fair projects cost money and some students may be unable to afford it. Other students might be certain that they aren't interested in a science career and spending their time doing something more specific to their field or interests might be more beneficial to them, especially since science fair projects take …	1	0	See above. These factors are increased even more when attempting to compete with other students.	1	1	1	1	1	1	0	1
44	SURF2015	1	Junior				1	0				0	1		N/A	N/A	N/A	N/A	N/A	N/A	N/A	N/A	N/A													1	0	Science is not for everyone, and it may not contribute to teaching high-school level science classes (biology, chemistry, and physics as the basics).	1	0	Again, making high school students undergo a science competition may be asking too much from students that have so many other responsibilities on their plates. It would be beneficial to those who dedicate themselves to their project/team, but it might not add to the high school experience of science necessarily.	1	1	1	1	1	1	0	1
45	SURF2015	1	Fresh				0	1				1	0		N/A	N/A	N/A	N/A	N/A	N/A	N/A	N/A	N/A		9th				No		0	1	0	1	0	0	1		1	0		1	1	1	1	1	1	0	1
46	SURF2015	1	Fresh				1	0				0	1		N/A	N/A	N/A	N/A	N/A	N/A	N/A	N/A	N/A													1	0	Not all students enjoy science or have the time to put into a well-developed project. If students have an idea that they think would be worth testing, then they should feel free to do so. If they don't, then they shouldn't be pressured to present something that's only half-committed.	1	0	See answer to question 8.	1	1	0	1	0	0	0	1
47	SURF2015	1	Junior				1	0				0	1		N/A	N/A	N/A	N/A	N/A	N/A	N/A	N/A	N/A													0	1	I think it's important that everyone in high school be familiar and engage in the scientific process. It is an interactive learning experience that not all have access to.	1	0	Not everyone will want to engage competitively in science, and it should be their decision how they wish to engage in the process.	1	1	1	1	1	1	0	1
48	SURF2015	1	Junior				1	0				1	0		N/A	N/A	N/A	N/A	N/A	N/A	N/A	N/A	N/A		10th				Yes		1	0	0	0	1	0	1	It is an entirely different perspective to the scientific field. Otherwise, most science classes that are not lab courses don't teach much about the process of scientific inquiry and data analysis. This exposes students to science research.	1	0	If the student has no interest in competing with the project, there is no reason to require the assignment. The competitive aspect only serves to improve the student's presentation skills and their display of results in an understandable way. These skills are valuable, but not necessarily unique to scientific inquiry and would be better gained with respect to the student's subject of choice.	1	1	1	1	1	1	0	1
49	SURF2015	1	Junior				1	0				1	0		N/A	N/A	N/A	N/A	N/A	N/A	N/A	N/A	N/A		12th				No		1	0	1	0	0	0	1	I think it's a great way to encourage student's to think creatively about science. Most student's loose the sense of exploration during high school due to standardized testing. This allows them to experience it at a time when deciding college degrees and career pat4 - HS.	0	1	Some coerced actions invite unexpected opportunities to some.	1	0	0	1	0	1	0	1
50	SURF2015	1	Soph				1	0				1	0		N/A	N/A	N/A	N/A	N/A	N/A	N/A	N/A	N/A		12th				Yes		0	1	1	0	0	0	1	Giving students some idea about science so they can feel whether they like science or think about non-science subjects.	1	0	Students can think about science fair projects and work on them, but it doesn't mean every student likes to do it. If the projects are requirement, students may have pressure and they cannot enjoy creating.	1	1	1	1	1	1	0	1
51	SURF2015	1	Soph				1	0				0	1		N/A	N/A	N/A	N/A	N/A	N/A	N/A	N/A	N/A													0	1	They push individuals to actually do research on a topic that is current or may be interesting to them, and increases someone's interests in science.	1	0	Not everyone is into competing and I don't think science should turned into a competition unless it is in research corporations and businesses	0	0	0	1	1	1	0	1
52	SURF2015	1	Junior				0	1				0	1		N/A	N/A	N/A	N/A	N/A	N/A	N/A	N/A	N/A													0	1	I think that a science fair project encourages a better understanding of science and the scientific method, and it is important for all students to participate in a way that helps them obtain a better understanding of these topics.	1	0	I am uncertain if a project as part of a competition would be additionally beneficial for students.	1	1	1	1	0	1	0	0
53	SURF2015	1	Soph				0	1				0	1		N/A	N/A	N/A	N/A	N/A	N/A	N/A	N/A	N/A													1	0	They do not help high schoolers get 'into' or learn science, they are merely arts and crafts projects	1	0	Science should not be a competition	1	1	1	0	1	0	0	1
54	SURF2015	1	Junior				1	0				0	1		N/A	N/A	N/A	N/A	N/A	N/A	N/A	N/A	N/A													1	0	It is a lot of work and students should not be forced to do it if they have a heavy work load already	1	0	Again, students might have a heavy work load and should not be forced to compete	1	1	0	0	0	0	0	0
55	SURF2015	1	Soph				0	1				0	1		N/A	N/A	N/A	N/A	N/A	N/A	N/A	N/A	N/A													0	1	More experience in front of people while in a science setting	1	0	Not everyone deals well with competition	0	0	0	1	0	0	0	1
56	SURF2015	1	Senior				1	0				0	1		N/A	N/A	N/A	N/A	N/A	N/A	N/A	N/A	N/A													1	0	My high school had many varied classes that students could take, such as art, drama, engineering, and other trade classes. Most of the students came for these reasons and we were not very strong in the sciences. Most of our school would not have enjoyed or chosen to participate in the science fair if there had been one. An optional science fair for maybe the district would be more beneficial. I p…	1	0	There may be some people who would want to just present an interesting project without the pressure of a competition. High school students would have limited resources and knowledge for their projects, so it would be unfair for some of the students in a required science fair competition.	1	1	1	1	1	1	0	1
57	SURF2015	1	Junior				0	1				1	0		N/A	N/A	N/A	N/A	N/A	N/A	N/A	N/A	N/A		10th				Yes		0	1	0	0	1	0	1	It instills a sense of inquiry and encourages to look at problems methodically.	1	0	Competition is a great motivator for some but is not for everyone.	1	1	0	1	1	1	0	1
58	SURF2015	1	Junior				1	0				0	1		N/A	N/A	N/A	N/A	N/A	N/A	N/A	N/A	N/A													0	1	Required so everyone can learn something new and maybe even peak their interest in science	1	0	optional because if it is required for competition people might be discouraged if they do not win	1	1	1	1	1	1	0	1
59	SURF2015	1	Senior				1	0				0	1		N/A	N/A	N/A	N/A	N/A	N/A	N/A	N/A	N/A													1	0	Less fun of its mandatory	1	0	Competition is pressure	1	1	1	1	1	1	0	1
60	SURF2015	1	Junior				1	0				0	1		N/A	N/A	N/A	N/A	N/A	N/A	N/A	N/A	N/A													0	1	With science fair projects we will help the students to have one experience more early.	1	0	Depend the students	1	0	0	1	0	1	1	0
61	SURF2015	1	Soph				1	0				0	1		N/A	N/A	N/A	N/A	N/A	N/A	N/A	N/A	N/A													0	1	Experience	1	0	Dont forsed students	0	0	0	1	1	1	0	1
62	SURF2015	1	Junior				0	1				0	1		N/A	N/A	N/A	N/A	N/A	N/A	N/A	N/A	N/A													1	0	Unless for a class, independent research is usually not presented in a 'fair' at college level.	1	0	Colleges do not require students to enter competitions.	1	1	0	1	1	1	0	1
63	SURF2015	1	Soph				1	0				1	0		N/A	N/A	N/A	N/A	N/A	N/A	N/A	N/A	N/A		12th				Yes		1	0	0	1	0	0	1	They allow for the development of critical thinking skills and data analysis, and additional skills which are applicable universally regardless of future career goal.	0	1	Presentation skills and public speaking skills are applicable to many, if not all, disciplines. Science fair competitions help build confidence in public speaking. They also allow for students to learn how to simplify information to convey to the general public after being so technically involved with the project.	1	1	1	1	1	1	0	1
64	SURF2015	1	Fresh				0	1				0	1		N/A	N/A	N/A	N/A	N/A	N/A	N/A	N/A	N/A													0	1	They should be required to learn how to think in a scientific manner, but they should have the option to apply it very broadly and creatively to whatever it is they are interested.	1	0	Competitve science projects should be fun and should only be judged very critically if they want to compete. If you are comparing all of them you will automatically make it seem as if those that were not competitve were 'not good at science.'	1	1	1	1	1	1	1	1
2	SURF2016	1	Sophomore	1	Sophomore	Sophomore	1	Fe1				No	1	No	1	Yes	1	1	0	0	1	0	0													1	Optional	Not everyone has time/money to put into a project	1	Optional	See above	1	0	0	1	0	0	0	1
3	SURF2016	1	Junior	Junior	1	Junior	1	Fe1				No	1	No	No	1	0	0	0	0	0	0	0													1	Optional	Science technique and methodology can be learned in many ways. To have a science fair project assumes that students have the financial means to invest in a research project in order to learn things that could be learned in a classroom setting. Especially for the high school level many students may not have the means or support to do this.	1	Optional	Same reason as above (8).	1	1	1	1	0	1	1	1
5	SURF2016	1	Sophomore	1	Sophomore	Sophomore	Male	1				1	Yes	Yes			0	0	0	0	0	0	0		1	9th	9th	9th	No	1	1	Individual	1	Yes	Yes	Required	1	Makes students think about the experimental process and understand science better	1	Optional	Entering Competition should be optional, doing a project shouldn't. The benefits of entering a competition with a bad project are non existent, but actually doing the pro	1	1	0	1	0	0	0	1
6	SURF2016	1	Junior	Junior	1	Junior	1	Fe1				No	1	No	No	1	0	0	0	0	0	0	0													Required	1	It's good practice for any kind of research project (scientific, or in liberal arts) to learn early on how to gather and effectively present information.	1	Optional	The added stress of competition may make the experience too negative for some students, scaring them away from STEM fields. But for those who do wish to compete, it could give them a more concrete goal to strive for.	1	1	1	1	1	1	1	1
7	SURF2016	1	Junior	Junior	1	Junior	Male	1				1	Yes	Yes			0	0	0	0	0	0	0		10th	1	10th	10th	No	1	1	Individual	1	Yes	Yes	Required	1	Gives students a chance to explore science first hand and gives them an idea whether or not science is for them.	1	Optional		1	1	1	1	1	1	1	1
8	SURF2016	1	Junior	Junior	1	Junior	1	Fe1				No	1	No	No	1	0	0	0	0	0	0	0													1	Optional	Some students are more interested in science than others	1	Optional	Same reason as above	1	1	0	0	1	0	0	1
9	SURF2016	1	Junior	Junior	1	Junior	1	Fe1				1	Yes	Yes			0	0	0	0	0	0	0		12th	12th	12th	1	1	Yes	Team	1	No	1	No	1	Optional	In Vietnam school system, many students struggle with the regular coursework already. Also, schools and students may not have the resources to conduct science fair.	1	Optional		0	0	0	1	0	1	0	1
10	SURF2016	1	Junior	Junior	1	Junior	Male	1				No	1	No	No	1	0	0	0	0	0	0	0													Required	1	It's an opportunity to see the scientific process in action, so it's a good experience for anyone to learn how to think like this and perhaps realize they actually really like it.	1	Optional	It seems that if it's for an actual competition, the student should have the choice. Otherwise, he's being forced to compete for something he doesn't necessarily want.	0	0	0	1	0	0	0	1
11	SURF2016	1	Sophomore	1	Sophomore	Sophomore	1	Fe1				No	1	No	No	1	0	0	0	0	0	0	0													1	Optional		1	Optional	If it is a competition, only those interested should participate. This makes the judging process take less time, and allows judges more time with serious projects.	1	1	1	1	1	1	0	1
12	SURF2016	1	Sophomore	1	Sophomore	Sophomore	Male	1				No	1	No	No	1	0	0	0	0	0	0	0													1	Optional	Too much competition to get into university - who cares about high school projects? (especially in the country I am from)	1	Optional	There's too much competition already.	1	1	1	1	0	0	0	1
13	SURF2016	1	Junior	Junior	1	Junior	Male	1				No	1	No	No	1	0	0	0	0	0	0	0													1	Optional	Requiring science fair projects for high school students will probably not produce quality work. Those with interest will participate voluntarily.	1	Optional		1	1	1	1	1	1	1	1
14	SURF2016	1	Junior	Junior	1	Junior	1	Fe1				1	Yes	Yes			0	0	0	0	0	0	0		10th	1	10th	10th	1	Yes	Team	1	No	1	No	1	Optional	I think it is wrong to force people to do things that they do not enjoy	1	Optional	I think competition is not the best wat to progress in science	0	0	0	1	1	1	0	1
15	SURF2016	1	Sophomore	1	Sophomore	Sophomore	Male	1				No	1	No	1	Yes	1	1	0	0	1	1	0													1	Optional	Some people just are not interested and want to do other things with their time. Science experience really is meaningful when there is interest in doing it not when it is forced	1	Optional	See above	1	1	1	1	1	1	0	1
16	SURF2016	1	Junior	Junior	1	Junior	Male	1				1	Yes	Yes			0	0	0	0	0	0	0		10th	1	10th	10th	No	1	1	Individual	No	1	No	Required	1	Helps solidify information beyond just memorisation for a class.	1	Optional	Science should be an activity for discovery and curiosity, not for another trophy.	1	1	1	1	1	1	0	1
17	SURF2016	1	1	Freshman	Freshman	Freshman	1	Fe1				No	1	No	1	Yes	0	1	0	0	0	0	0													1	Optional	Not everyone is interested in science and those who are would have the opportunity to demonstrate their abilities and understanding of basic science principles. If it is an option then usually the more determined students would opt to participate showing that they care a little more and are willing to be involved in more science extra curriculars, which would be something nice for colleges to loo…	Required	1	If the student chooses to compete then the project should be required, however the student should first have the option to decide whether they want to participate at all in the science fair. There could be a section for competition and another section for just presenting.	1	1	1	0	0	0	0	0
18	SURF2016	1	Junior	Junior	1	Junior	Male	1				No	1	No	No	1	0	0	0	0	0	0	0													1	Optional		1	Optional		1	0	0	0	0	1	0	0
19	SURF2016	1	Junior	Junior	1	Junior	Male	1				1	Yes	Yes			0	0	0	0	0	0	0		10th	1	10th	10th	1	Yes	1	Individual	1	Yes	Yes	Required	1	1) You get to explore different aspects of science 2) Put your knowledge into practical applications	1	Optional	In a competition people try to do projects which are hard and loose interest if the results are not as expected.	1	0	1	1	1	1	0	1
20	SURF2016	1	Junior	Junior	1	Junior	1	Fe1				No	1	No	No	1	0	0	0	0	0	0	0													Required	1	I think that at some point during the high school years designing a science fair project should be required because designing an experiment with a testable hypothesis develops critical thinking skills. I believe carrying the projects out, however, should be optional.	1	Optional	Not everyone is science-minded or gifted in the sciences. If competition is required, it could negatively affect the student's view of science and discourage him or her.	1	1	1	1	0	1	0	1
21	SURF2016	1	Junior	Junior	1	Junior	1	Fe1				1	Yes	Yes			0	0	0	0	0	0	0		1	9th	9th	9th	No	1	1	Individual	No, but I did a science fair project to satisfy a school project requirement.	1, but I did a science fair project to satisfy a school project requirement.	1	Required	1	It's a big project that teaches you a lot of skills. You have to be creative and think of problem to solve. You also learn how to manage your time and construct a poster to showcase your findings.	1	Optional	A lot of people do not care about how well they do. Some have interests that are not in the sciences and by making it optional (maybe with an incentive), those that want can pursue their project further and those that don't, don't.	1	1	1	0	1	0	0	1
22	SURF2016	1	Sophomore	1	Sophomore	Sophomore	1	Fe1				No	1	No	No	1	0	0	0	0	0	0	0													1	Optional	Not all students are interested in pursuing science in the future	1	Optional		0	0	0	1	0	0	0	1
23	SURF2016	1	Junior	Junior	1	Junior	Male	1				No	1	No	No	1	0	0	0	0	0	0	0													Required	1	It helps students understand the importance of science.	1	Optional	There is no way to make students compete in a scientific project if they have no time.	1	1	1	1	0	1	0	0
24	SURF2016	1	Sophomore	1	Sophomore	Sophomore	1	Fe1				No	1	No	No	1	0	0	0	0	0	0	0													1	Optional	I think higher quality results come from when students are motivated by themselves rather than because they at forced to submit a project.	1	Optional	Again, higher quality products.	1	1	1	1	1	1	0	1
25	SURF2016	1	Sophomore	1	Sophomore	Sophomore	Male	1				No	1	No	1	Yes	1	0	0	0	1	0	0													1	Optional		1	Optional		1	0	0	1	0	0	0	0
26	SURF2016	1	Sophomore	1	Sophomore	Sophomore	Male	1				No	1	No	No	1	0	0	0	0	0	0	0													Required	1	Science projects teach students invaluable skills of asking questions and subsequent logical thinking which I believe our current society is in much need of.	1	Optional	Obviously some students will excel and some will not. I believe the experience is much more important that the final product.	1	1	1	1	1	1	0	1
27	SURF2016	1	Junior	Junior	1	Junior	Male	1				No	1	No	No	1	0	0	0	0	0	0	0													1	Optional	Some students are interested in science, and some students intelligence lies in other equally important fields such as liberal arts. It would be a waste of time for those students. Although this means that a few less ambitious minds that could be blossomed because of the science fair project won't get this chance, I still think it should be optional	1	Optional	same as above. Especially in this case because some students began to think and work differently when a project is competitive	1	1	1	1	1	1	0	1
28	SURF2016	1	Sophomore	1	Sophomore	Sophomore	Male	1				No	1	No	1	Yes	1	1	0	0	1	0	0													1	Optional	I think that science fairs may actually turn some students away from science if they are forced into it, because mandated school projects are often viewed as chores rather than learning opportunities, which could give students the impression that science is tedious and should be avoided.	1	Optional	Competition fosters hard work, but students who do not do as well as their peers may be dissuaded from science by failure.	1	1	1	1	1	1	1	1
29	SURF2016	1	Sophomore	1	Sophomore	Sophomore	Male	1				No	1	No	No	1	0	0	0	0	0	0	0													1	Optional	It is my unqualified opinion that forcing science fair projects leaves a sour taste in the mouths of students. Many high schools lack the resources, support, and charisma needed to run an effective science fair that get students excited about science	1	Optional	Again, same reason above. Furthermore, forcing someone to compete in a science fair induces stress and can discourage one to pursue something related to science later in life.	1	1	1	1	1	1	0	1
30	SURF2016	1	Sophomore	1	Sophomore	Sophomore	Male	1				No	1	No	No	1	0	0	0	0	0	0	0													1	Optional	It makes those it do it much more proud of their work, and a good competition. Require those to do it who are uninterested would ruin it. If it is optional all present would have a passion for science and not just be doing it because they are forced.	1	Optional	See above	1	1	1	1	1	1	0	1
31	SURF2016	1	Junior	Junior	1	Junior	Male	1				1	Yes	Yes			0	0	0	0	0	0	0		12th	12th	12th	1	1	Yes	1	Individual	No	1	No	1	Optional	People only put in effort when they enjoy / have interest in science, and you get out as much as you put in.	1	Optional	People only put in effort when they enjoy / have interest in science, and you get out as much as you put in.	1	1	1	1	1	1	0	1
32	SURF2016	1	Sophomore	1	Sophomore	Sophomore	1	Fe1				No	1	No	No	1	0	0	0	0	0	0	0													Required	1	good skills to learn- applicable in many fields.	1	Optional		1	1	1	1	1	1	0	1
33	SURF2016	1	Senior	Senior	Senior	1	1	Fe1				No	1	No	No	1	0	0	0	0	0	0	0													Required	1		1	Optional		1	1	1	1	1	1	0	1
34	SURF2016	1	Junior	Junior	1	Junior	Male	1				No	1	No	No	1	0	0	0	0	0	0	0													1	Optional		1	Optional		1	1	1	1	1	1	0	1
35	SURF2016	1	1	Freshman	Freshman	Freshman	1	Fe1				No	1	No	No	1	0	0	0	0	0	0	0													1	Optional	I believe science fair projects are intended to showcase the intellect of students who have a passion for science and want to showcase that passion. I view it as an extracurricular activity that gives students the opportunity to express themselves in something that they love doing, but should not be forced upon them.	1	Optional	For the same reasons stated above, I believe only the students that have a strong passion for science that want to participate in a science fair should. Forcing students to take part in something they don't want to only wastes everyones time when they produce only the minimum requirements to 'get through' the project.	1	1	1	1	1	1	1	1
36	SURF2016	1	Junior	Junior	1	Junior	1	Fe1				No	1	No	No	1	0	0	0	0	0	0	0													Required	1	Student might not realize their love for science until they try it--they might end up being surprised at how much they enjoyed the project!	1	Optional		1	1	1	1	1	1	0	1
37	SURF2016	1	Junior	Junior	1	Junior	1	Fe1				No	1	No	No	1	0	0	0	0	0	0	0													1	Optional	Not everyone is interested in science.	1	Optional	Competition takes away some of the fun.	0	1	0	0	1	0	0	1
38	SURF2016	1	Sophomore	1	Sophomore	Sophomore	1	Fe1				No	1	No	No	1	0	0	0	0	0	0	0													Required	1	Sometimes people lack motivation, so this would give an incentive.	1	Optional	This should more be directed to those who are passionate about science.	0	0	0	1	1	0	0	1
39	SURF2016	1	Junior	Junior	1	Junior	Male	1				No	1	No	No	1	0	0	0	0	0	0	0													1	Optional		1	Optional		0	0	0	0	1	0	0	1
40	SURF2016	1	Junior	Junior	1	Junior	1	Fe1				No	1	No	1	Yes	0	1	0	0	1	0	0													Required	1	Presenting on a project is a skill that is very useful especially before college.	1	Optional	Most experiences having a competitive nature tend to be unhealthy for certain people.	1	1	1	1	1	1	0	1
41	SURF2016	1	Junior	Junior	1	Junior	1	Fe1				No	1	No	No	1	0	0	0	0	0	0	0													1	Optional	Generally speaking, forcing students to do something without a clear incentive makes them dispassionate.	1	Optional	Same as above.	1	1	1	1	0	1	0	1
42	SURF2016	1	Junior	Junior	1	Junior	Male	1				No	1	No	No	1	0	0	0	0	0	0	0													Required	1	Being able to communicate scientific information and understand information being communicated to you is an important, yet undervalued skill. In a world where science and technology dominate our lifestyles, there is far too much misunderstanding. The general public, regardless of their career/professional goals should be able to understand scientific information, within reason. Further, those spe…	1	Optional	Competition can be a motivator for some and a reason to avoid trying for others. Those who wish to compete should be able to choose that. Regardless, every student should be required to participate in some way or another.	1	1	1	1	1	1	0	1
43	SURF2016	1	Junior	Junior	1	Junior	1	Fe1				No	1	No	No	1	0	0	0	0	0	0	0													1	Optional		1	Optional		1	1	1	1	1	1	1	1
44	SURF2016	1	Junior	Junior	1	Junior	Male	1				No	1	No	No	1	0	0	0	0	0	0	0													1	Optional	I think holding a science fair would be a great opportunity for those students invested in the sciences to share their work with other students. However, I do not feel that students should be obligated to participate in a science fair if they are interested in a different field.	1	Optional	Some students may want to participate in a science fair, but some of those students may not feel comfortable presenting their work to others if they are in a competition - it could induce unnecessary pressure.	1	0	0	1	1	0	0	0
45	SURF2016	1	Junior	Junior	1	Junior	Male	1				No	1	No	No	1	0	0	0	0	0	0	0													Required	1	I feel as though having to think creatively and design a science fair project is a great way to learn how to progress through the scientific method and develop that manner of thinking at a young age.	Required	1	I think at least one project should be required at some point in the high school career, though after that entering the science fair could be optional. That way, the reward would be for those who want to put in the effort even when they don't have to.	0	0	0	1	1	1	0	1
46	SURF2016	1	1	Freshman	Freshman	Freshman	1	Fe1				No	1	No	No	1	0	0	0	0	0	0	0													1	Optional	It's a lot of time, and not everyone is interested in it. If you make it mandatory, people who aren't interested won't put as much effort, and then you have sub-par projects, which wastes everyone else's time, especially for the judges.			Same reason as competition.	1	1	1	1	1	1	0	1
47	SURF2016	1	Junior	Junior	1	Junior	Male	1				No	1	No	No	1	0	0	0	0	0	0	0													1	Optional	Students not interested in science should not have to participate	1	Optional	Students not interested in science should not have to participate, especially in a competition.	1	1	1	1	1	0	0	1
48	SURF2016	1	Sophomore	1	Sophomore	Sophomore	1	Fe1				1	Yes	Yes			0	0	0	0	0	0	0		1	9th	9th	9th	No	1	Team	1	No	1	No	1	Optional	Not everyone wants to participate in a competition. If it's forced then people will present underwhelming projects.	1	Optional	Same reason as above.	1	1	1	1	1	1	0	1
49	SURF2016	1	Junior	Junior	1	Junior	1	Fe1				No	1	No	No	1	0	0	0	0	0	0	0													Required	1	Students that may not initially believe they are interested in science would have the opportunity to be introduced to it in a student directed and low stress way that could allow them to see science in a new light.	1	Optional	Turning the science fair into a competition causes the project to become more stressful and may discourage students who fail the first few times they attempt to get their project started.	1	1	1	1	1	1	0	1
50	SURF2016	1	Junior	Junior	1	Junior	Male	1				No	1	No	1	Yes	0	1	0	0	0	0	0													Required	1	Had they been required I would have decided to study science much earlier, until my senior year i wanted to be an artist. I did not realize my passion for science until it was kind of late	Required	1	Same as above; an incentive could inspire many kids	1	1	1	0	0	1	1	1
51	SURF2016	1	Sophomore	1	Sophomore	Sophomore	Male	1				1	Yes	Yes			0	0	0	0	0	0	0		12th	12th	12th	1	1	Yes	1	Individual	No	1	No	1	Optional	Students should feel self-motivated to work on a science fair project and not pressured to do so.	1	Optional	Requiring the project to be for competition may discourage beginning students or students who want to participate only for fun from completing their projects.	1	1	1	1	1	1	1	1
52	SURF2016	1	Junior	Junior	1	Junior	Male	1				No	1	No	No	1	0	0	0	0	0	0	0													1	Optional	I think that not everyone desires to do a science experiment that could be shown at a science fair and thus to require those people to do it would seem unfair. The people who have a desire to try science would seek it out regardless.	1	Optional	If someone is new to science, trying to be overly competitive with could put off others from trying. Save the competition for when they get older and actually need to be competitive.	1	0	0	1	1	0	0	0
53	SURF2016	1	Senior	Senior	Senior	1	1	Fe1				No	1	No	No	1	0	0	0	0	0	0	0													Required	1	They help kids develop an interest in science and scientific research.	Required	1	Helps to keep them motivated to do better on their projects.	0	0	0	1	1	1	0	1
1	SURF2017	1	Junior	Junior	1	Junior	1	Fe1				No	1	No	No	1	0	0	0	0	0	0	0													Required	1	Students should have a chance to deeply explore a science topic/area/question that interests them	1	Optional	Competitions do not suit every student	1	1	1	1	1	1	1	1
2	SURF2017	1	Senior	Senior	Senior	1	1	Fe1				No	1	No	1	Yes	0	0	0	1	1	0	0													1	Optional	I think it should be open to all students, but forcing them to do it, it is not necessarily what is best. IF students are not interested in science, they are probably going to do a lousy job and not enjoying doing it.	1	Optional	You should not force students to compete, it should be up to them.	0	0	0	1	1	1	0	0
3	SURF2017	1	Sophomore	1	Sophomore	Sophomore	1	Fe1				No	1	No	No	1	0	0	0	0	0	0	0													1	Optional	In high school, I feel like the students are too old to be doing science fair projects and many would see this as a waste of their time. I did science fairs in elementary schools. There are better ways of introducing students to scientific research than requiring them to do a science fair project.	1	Optional	This may push the student to ask others to help them with their project in order to "win" the competition. Asking for help is not necessarily bad, but the student should put in most of the effort in their project, not parents or others.	1	0	0	0	1	0	0	1
4	SURF2017	1	Junior	Junior	1	Junior	1	Fe1				No	1	No	No	1	0	0	0	0	0	0	0													1	Optional	Because not all students are interested in science.	1	Optional	Because some students do not feel comfortable in competition like settings.	0	0	0	1	1	1	0	1
5	SURF2017	1	Junior	Junior	1	Junior	Male	1				No	1	No	1	Yes	0	1	0	0	0	0	0													1	Optional		1	Optional		1	1	1	1	1	1	1	1
6	SURF2017	1	Junior	Junior	1	Junior	1	Fe1				1	Yes	Yes			0	0	0	0	0	0	0		11th	11th	1	11th	1	Yes	1	Individual	1	Yes	Yes	Required	1	I feel like it can help you discover subjects you would never have realized you were interested in studying before doing the project.	1	Optional	Some people do not do well under the pressure of competition and might be interested in the topic they studied but have bad memories from having to compete.	1	1	1	1	0	0	0	1
7	SURF2017	1	Junior	Junior	1	Junior	1	Fe1				1	Yes	Yes			0	0	0	0	0	0	0		11th	11th	1	11th	1	Yes	1	Individual	1	Yes	Yes	Required	1	It gives an introduction to the fun aspect of science. My school's science curriculum was very dull after entering high school unless you were taking an elective science class. It was mostly lectures and the concepts of science without allowing us to see how those things happened.	Required	1	It is fun, and a lot of people won't realize it until pushed to it	1	1	1	1	1	1	0	1
8	SURF2017	1	Junior	Junior	1	Junior	1	Fe1				No	1	No	No	1	0	0	0	0	0	0	0													1	Optional	Not everyone may be interested in participating in a science fair; making it mandatory may discourage people from pursuing anything scientific in the future.	1	Optional	Some people hate competition, and a lot of students do not necessarily perform very well under pressure.	1	1	1	1	1	0	0	1
9	SURF2017	1	Junior	Junior	1	Junior	Male	1				No	1	No	No	1	0	0	0	0	0	0	0													Required	1	It helps students understand many techniques and procedures normally used in research and science as a whole.	1	Optional	There are some students that only need a small glimpse of the medical and scientific world to know they arent interested and therefore shouldn't be pressured into going a competition level for something they don't like.	1	1	0	1	1	0	0	1
10	SURF2017	1	Junior	Junior	1	Junior	1	Fe1				No	1	No	1	Yes	1	0	0	0	0	0	0													Required	1	I think it helps students to build communication, presentation and poster skills.	1	Optional	I think that sometimes competitions aren't that great because a lot of students can do good but may not necessarily win a prize.	1	1	0	1	1	1	0	1
11	SURF2017	1	Junior	Junior	1	Junior	1	Fe1				1	Yes	Yes			0	0	0	0	0	0	0		1	9th	9th	9th	No	1	1	Individual	1	Yes	Yes	Required	1		1	Optional		1	1	1	1	0	0	0	1
12	SURF2017	1	Sophomore	1	Sophomore	Sophomore	Male	1				No	1	No	1	Yes	0	1	0	0	0	0	0													Required	1	If it was required, then teachers would be forced to allot more time to the science fair. At my school, we could enter if we wanted to, but there was no grade associated with participation. If we wanted to do it, everything would have to happen on our own time, with no guidance.	Required	1		0	0	0	1	1	0	0	1
13	SURF2017	1	Junior	Junior	1	Junior	Male	1				1	Yes	Yes			0	0	0	0	0	0	0		12th	12th	12th	1	1	Yes	Team	1	No	1	No	1	Optional	You end up having a large majority of the students doing projects that they aren't genuinely interested in and repetitive.	1	Optional	Required because it allows students to challenge their scientific knowledge and allows them to further develop their interests.	0	0	0	1	1	1	0	1
14	SURF2017	1	Junior	Junior	1	Junior	1	Fe1				1	Yes	Yes			0	0	0	0	0	0	0		1	9th	9th	9th	1	Yes	1	Individual	1	Yes	Yes	Required	1		Required	1		0	0	0	1	0	1	0	1
15	SURF2017	1	Junior	Junior	1	Junior	1	Fe1				No	1	No	No	1	0	0	0	0	0	0	0													1	Optional		1	Optional		0	0	0	1	1	1	0	1
16	SURF2017	1	Senior	Senior	Senior	1	Male	1				1	Yes	Yes			0	0	0	0	0	0	0		1	9th	9th	9th	No	1	1	Individual	No, but I did a science fair project to satisfy a school project requirement.	1, but I did a science fair project to satisfy a school project requirement.	1	1	Optional		1	Optional		1	1	1	1	0	1	1	1
17	SURF2017	1	Sophomore	1	Sophomore	Sophomore	Male	1				No	1	No	No	1	0	0	0	0	0	0	0													Required	1	I think it should be required because no matter the difficulty of the project, it makes the students think critically about how to execute a project. It also allows them to discover something new to them and practice presenting in front of people.	Required	1	I think it should be required for competition because it would motivate the students to do well since other people are going to view it. An incentive like a prize would also help motivate students.	1	1	0	1	1	0	0	1
18	SURF2017	1	Junior	Junior	1	Junior	1	Fe1				No	1	No	No	1	0	0	0	0	0	0	0													1	Optional	Not everyone is interested in science and should not be force to participate in a science fair project.	1	Optional	Not everyone is interested in science and should not be force to participate in a science fair project.	0	0	0	1	1	1	0	0
19	SURF2017	1	Junior	Junior	1	Junior	1	Fe1				1	Yes	Yes			0	0	0	0	0	0	0		10th	1	10th	10th	No	1	1	Individual	No	1	No	1	Optional		1	Optional		0	0	0	1	1	1	0	1
20	SURF2017	1	Junior	Junior	1	Junior	Male	1				No	1	No	No	1	0	0	0	0	0	0	0													1	Optional	Those interested will stand out.	1	Optional	Same as above	1	1	1	0	1	1	0	1
21	SURF2017	1	Sophomore	1	Sophomore	Sophomore	1	Fe1				No	1	No	No	1	0	0	0	0	0	0	0													Required	1	Young students may never know they have a passion for science unless they are required to do a project, because a lot of times, students won't try something new unless it is part of a curriculum. There is a lot of social pressure to not do science fair, and I think it would be good to expose all students to science before college.	1	Optional	Students should have a passion for a project or be interested in a topic before they decide to participate in a science fair, especially if it's for a competition.	1	1	1	1	1	1	1	1
22	SURF2017	1	Junior	Junior	1	Junior	Male	1				No	1	No	No	1	0	0	0	0	0	0	0													1	Optional	It was high school, so I was busy doing other things like sports, band, etc.	1	Optional	Kids in high school should be able to do what they want; to find what they like and pursue it.	1	1	1	1	1	1	0	1
23	SURF2017	1	Junior	Junior	1	Junior	1	Fe1				No	1	No	No	1	0	0	0	0	0	0	0													Required	1	I said required because I am not necessarily thinking of a traditional science fair. Just an opportunity for students in a science course (maybe upper level science course) to form their own projects, conduct some relevant test or experiments, and be able to report their findings in a presentation to the class. These presentations can be recorded for school/teacher websites so parents have access…	1	Optional	It is not as stressful. I have entered poster presentations and given the option of not competing. When I don't compete, I am able to focus on the project itself and the poster. I don't have to worry so much about measuring up to others in the competition. But if it's by choice, then that student is making the conscious decision to work at a competitive level instead of being forced to.	1	1	0	1	1	1	0	1
24	SURF2017	1	1	Freshman	Freshman	Freshman	1	Fe1				No	1	No	1	Yes	0	1	0	0	1	1	0													Required	1	I think that everyone should have to do a science fair project within their science class because it develops skills in areas both inside and outside of science, such as presenting and public speaking.	1	Optional	I think that putting together experiments and presenting in class should be required, but competition should be optional because not every student will have access to the same resources.	0	0	0	1	0	0	0	1
25	SURF2017	1	Sophomore	1	Sophomore	Sophomore	Male	1				No	1	No	No	1	0	0	0	0	0	0	0													1	Optional		1	Optional		1	0	0	1	1	1	0	1
26	SURF2017	1	Junior	Junior	1	Junior	1	Fe1				1	Yes	Yes			0	0	0	0	0	0	0		1	9th	9th	9th	No	1	Team	1	No	1	No	1	Optional	Unless the student is truly interested in the project it will just be a stressful for both the teacher and students.	1	Optional	Making science competitions could result in resentment of the subject material.	1	0	0	1	1	1	0	0
27	SURF2017	1	Sophomore	1	Sophomore	Sophomore	1	Fe1				No	1	No	No	1	0	0	0	0	0	0	0													Required	1	I did a science fair project in elementary school and found it beneficial and effective in teaching the scientific method, how to carry out an extended experiment, and how to present data in a clear and understandable manner.	1	Optional		1	1	1	1	1	1	1	1
28	SURF2017	1	Junior	Junior	1	Junior	Male	1				No	1	No	No	1	0	0	0	0	0	0	0													1	Optional	Self-initiative	1	Optional		0	0	0	1	1	1	1	1
29	SURF2017	1	1	Freshman	Freshman	Freshman						No	1	No	1	Yes	0	1	0	0	1	1	0													Required	1	It's a great experience to design and present your own project, and it enhances research and speaking skills.	1	Optional	People just getting interested in science should be allowed to set their own goals, not be forced into competition in fields they are not interested in.	0	0	0	1	1	1	0	1
30	SURF2017	1	Junior	Junior	1	Junior	Male	1				No	1	No	No	1	0	0	0	0	0	0	0													1	Optional	At least where I grew up, science had a fairly negative stigma around it. For this reason I feel that most people would never even consider giving a science fair a chance; football was far more important. However, I feel that if we force anyone to do this,. that it would just create a more personal and stronger negative association with science. Like throwing a kid in a pool before they are ready…	1	Optional	I love science but I think that one of the biggest flaws with it, is the competitive nature of it. Its okay to want to be the best, but we should be working together to compete against disease and ignorance not with each other.	1	1	1	1	1	1	1	1
31	SURF2017	1	Sophomore	1	Sophomore	Sophomore	Male	1				No	1	No	No	1	0	0	0	0	0	0	0													1	Optional	There must be a general and genuine willingness to want to do this and no need to be coerced into doing it.	1	Optional	Once again, interest must be voluntary and not mandatory.	1	1	1	1	1	1	1	1
32	SURF2017	1	Senior	Senior	Senior	1	1	Fe1				No	1	No	No	1	0	0	0	0	0	0	0													Required	1	It would be a great way of enhancing critical thinking	1	Optional	Not everything needs to be competition	0	0	0	1	1	0	0	1
33	SURF2017	1	Senior	Senior	Senior	1	1	Fe1				No	1	No	1	Yes	0	0	0	0	0	1	0													Required	1	They allow students to start thinking about research at a younger age with the hopes that they will engage in research as soon as they begin college.	1	Optional	I don't think it's necessary for them to compete in order to actually think of a research idea and pursue it.	1	1	0	1	1	1	0	1
34	SURF2017	1	Junior	Junior	1	Junior	1	Fe1				No	1	No	No	1	0	0	0	0	0	0	0													1	Optional	I think people who are passionate about it will participate and requiring those who aren't passionate about the subject to participate might just produce projects with little effort or thought.	1	Optional		1	1	1	1	1	0	0	1
35	SURF2017	1	Sophomore	1	Sophomore	Sophomore	1	Fe1				No	1	No	No	1	0	0	0	0	0	0	0													1	Optional	Unless an appropriate amount of guidance and structure is provided, a science fair project might not be as rigorous or provide as much learning experience as one would hope, the projects might not have much meaning if students are not trained in how to design and carry out an experiment. If projects are going to be required there should be lots of instruction, if projects are going to be treated …	1	Optional	Competition adds unnecessary stress when the main purpose of the project should be the learning experience rather than "winning." Students should never be forced to compete, after all, science and research are about collaboration and teamwork, not winning. However, if they would like to compete that opportunity could be offered.	1	1	1	1	1	1	0	1
36	SURF2017	1	Senior	Senior	Senior	1	1	Fe1				No	1	No	1	Yes	0	1	0	1	0	0	0													Required	1	Science projects that are student driven are a great way for students to apply the lessons learned in the classroom and learn critical thinking and reasoning skills. It also gives students an understanding of how discoveries are made. Having a required science fair project is good exposure to research and technical fields and exposure is the first step towards personal interest and professional d…	1	Optional	The important part is learning the skills associated with science. Granted, the professional world is competitive and participating in competitions may help students prepare, both emotionally and in terms of skills, for this environment. However, the nature of science fair competitions and the nature of the actual professional environment are actually quite different. For example, collaboration -…	1	1	1	1	1	1	0	1
1	SURF2018	1	Junior	Junior	1	Junior	Male	1				No	1	No	No	1	0	0	0	0	0	0	0													Required	1	The early application of scientific method among high school students is crucial for their developing mind to think in a scientific way. It should be the foundation of any high school science class.	1	Optional	Competition can allow high-achieving students to debut their discoveries, but would not be necessary for those who are not interested in pursing science.	1	1	1	1	1	1	0	1
2	SURF2018	1	Junior	Junior	1	Junior	Male	1				No	1	No	No	1	0	0	0	0	0	0	0													Required	1	I think it would greatly help in understanding how to create a presentation and how to present scientific concepts to an audience.	1	Optional	I do not think that it must be required for competition, just as part of the high school science curriculum.	0	0	0	1	1	0	0	1
3	SURF2018	1	Junior	Junior	1	Junior	1	Fe1				No	1	No	No	1	0	0	0	0	0	0	0													Required	1	It would encourage everyone to understand the scientific process and encourage those to presue science				0	0	0	1	1	1	0	1
4	SURF2018	1	Junior	Junior	1	Junior	Male	1				No	1	No	No	1	0	0	0	0	0	0	0													1	Optional	I believe most people should be (at least somewhat) literate in science, however, people who are inclined towards science will gravitate towards it naturally. Additionally, academic science is not a viable career for most people. Funding is too limited. Only people who are really capable and willing should even go to graduate school in the first place.	1	Optional	same as above	1	1	1	1	1	1	0	1
5	SURF2018	1	Junior	Junior	1	Junior	Male	1				1	Yes	Yes			0	0	0	0	0	0	0		10th	1	10th	10th	No	1	1	Individual	1	Yes	Yes	Required	1	I learned how to conduct a research experiment	Required	1	Student should be required to learn and implement the scientific method.	1	1	1	0	1	1	0	1
6	SURF2018	1	Junior	Junior	1	Junior	1	Fe1				No	1	No	1	Yes	1	0	0	1	1	0	0													Required	1	Finding a problem that need to be solved and synthesizing a cohesive plan to answer that problem is probably more essential to a high school education than many other projects or labs that a science teacher could do in the same time frame.	1	Optional	Required competition could increase stress, encourage falsified data, and waste the time of judges and organizers.	1	1	1	1	1	1	1	1
7	SURF2018	1	Junior	Junior	1	Junior	1	Fe1				1	Yes	Yes			0	0	0	0	0	0	0		12th	12th	12th	1	1	Yes	1	Individual	No	1	No	Required	1	I think it teaches students necessary skills that will help them succeed in their future careers, such as teamwork (if done with a team), organization, and analytical skills. These are important traits to have, no matter the career.	1	Optional	I think schools should require students to participate in a science fair, and that competition should be optional, not required. Competition causes pressure. While it is fun for some students, it may not be for others.	1	0	0	1	1	0	0	1
8	SURF2018	1	Junior	Junior	1	Junior	1	Fe1				No	1	No	1	Yes	0	1	0	1	0	1	0													1	Optional	High school students usually have other priorities and duties. They are too busy to be required to do this.	1	Optional	They might not be of a high enough standard	1	1	1	1	1	1	1	1
9	SURF2018	1	Junior	Junior	1	Junior	Male	1				No	1	No	No	1	0	0	0	0	0	0	0													1	Optional	Depending on your career path you want to go, a science fair may not be beneficial. If you want to go into a STEM career then the science fair is a great experience to have.	1	Optional	In college, when you go to conferences and symposiums there is no competition, so why should there be competition in high school.	1	1	1	1	1	1	1	1
10	SURF2018	1	Junior	Junior	1	Junior	1	Fe1				No	1	No	No	1	0	0	0	0	0	0	0													Required	1		1	Optional		1	1	1	1	1	0	0	1
12	SURF2018	1	Junior	Junior	1	Junior	1	Fe1				1	Yes	Yes			0	0	0	0	0	0	0		10th	1	10th	10th	1	Yes	1	Individual	No	1	No	1	Optional	Science fair is a good way to promote understanding of science/logical experimental planning, but it can often be difficult because of lack of resources.	1	Optional	I do not think forcing students to enter competition is a good thing even though it may increase the quality of projects	1	1	1	1	1	1	1	1
13	SURF2018	1	Senior	Senior	Senior	1	1	Fe1				No	1	No	No	1	0	0	0	0	0	0	0													1	Optional	Students have a lot of pressure on them already. I believe that they should be required only if they are part of an assignment for a class.	Required	1	The competitive spirit would be great for all of those participating in the science fair in the first place!	0	0	0	1	1	0	0	1
14	SURF2018	1	Sophomore	1	Sophomore	Sophomore	1	Fe1				No	1	No	No	1	0	0	0	0	0	0	0													1	Optional	Give students exposure and more experience	1	Optional	If they are interested, they should have the option	1	1	0	1	1	0	0	1
16	SURF2018	1	Sophomore	1	Sophomore	Sophomore	1	Fe1				No	1	No	No	1	0	0	0	0	0	0	0													1	Optional		1	Optional		1	1	1	1	1	1	0	1
17	SURF2018	1	Junior	Junior	1	Junior	1	Fe1				No	1	No	1	Yes	1	0	0	0	1	0	0													1	Optional	I was more intrigued by my summer experiences in a research lab (as a high schooler) than I think I ever could have been by science fair. I loved the guidance of learning wet lab techniques in a "real college lab" as a HS sophomore and junior discovered my passions for research there. That being said, I've been involved in research for five full years and do see the massive value of an experience…	1	Optional	Again, had I been forced to do science fair, I feel as though I would have chafed under the strict requirements. I found research on my own and enjoyed that unique aspect to my scientific endeavors.	1	1	1	1	1	1	1	1
18	SURF2018	1	Junior	Junior	1	Junior	1	Fe1				No	1	No	1	Yes	1	1	0	1	1	0	0													Required	1	They're great chances for students to explore the scientific method and be creative in their understanding of the world at a young age.	1	Optional	It's not necessary that everyone go in front of judges.	1	1	1	1	1	1	1	1
19	SURF2018	1	Junior	Junior	1	Junior	1	Fe1				No	1	No	No	1	0	0	0	0	0	0	0													1	Optional	They should be an opportunity for people to act on their scientific curiosity, and curiosity can't be forced.	1	Optional	Competition is stressful and no one should be forced to compete with others.	1	1	1	1	1	0	1	1
20	SURF2018	1	Sophomore	1	Sophomore	Sophomore	Male	1				1	Yes	Yes			0	0	0	0	0	0	0		11th	11th	1	11th	1	Yes	1	Individual	No, but I did a science fair project to satisfy a school project requirement.	1, but I did a science fair project to satisfy a school project requirement.	1	1	Optional	Forcing a student to do a science fair can lead to negative thoughts towards science. Comparing science fair projects to what science really is, is not accurate and may lead young minds out of science.	1	Optional	If someone doesn't want to do a science fair project, odds are they won't compete very well which can lead to an inaccurate ending to the competition.	0	0	0	1	1	0	0	1
21	SURF2018	1	Sophomore	1	Sophomore	Sophomore	1	Fe1				No	1	No	No	1	0	0	0	0	0	0	0													1	Optional	I think science fair projects should be optional because science is simply not meant for everyone. Yes, requiring students to complete a project would expose them to science and they may find they have a passion for it, but it is also a requirement of them. I remember in high school requirements had a negative connotation. For example, I absolutely love to leisure read but when reading was requir…	1	Optional	I think competition does provide incentive for some to participated in something but it also may be intimidating. I would think that, especially in high school when reputation and other peoples' views are held so highly, some students may not participate even if they love science because they may not think they are good enough to compete.	1	1	1	1	0	1	0	1
22	SURF2018	1	Junior	Junior	1	Junior	1	Fe1				No	1	No	No	1	0	0	0	0	0	0	0													1	Optional		1	Optional		1	1	0	1	0	0	0	0
23	SURF2018	1	Sophomore	1	Sophomore	Sophomore	1	Fe1				No	1	No	1	Yes	1	0	0	0	1	0	0													Required	1	gives everyone a chance to be exposed to research at an early age	Required	1	some students need the motivation that a competition gives to conduct meaningful research	0	0	0	1	0	1	0	1
24	SURF2018	1	1	Freshman	Freshman	Freshman	1	Fe1				1	Yes	Yes			0	0	0	0	0	0	0		12th	12th	12th	1	1	Yes	1	Individual	No	1	No	1	Optional	So I have mixed feelings about this question. I think there needs to be an intermediate between it being optional or required. The benefit in having it required is that you are exposing all students to the scientific process, potentially capturing the interest of students who did consider STEM before. But on the other hand, when it is made required, many students throw together some random projec…	Required	1	I cannot convey just how much I believe it should be required. I think the real value of science fair is seen when competing. When a student walks into an area filed with triboards, sees all the other things others students are taking and gets to share their own passions and work with others, something really important happens. It puts the student in the bigger picture. It makes them realize that…	1	1	1	1	1	1	0	1
25	SURF2018	1	1	Freshman	Freshman	Freshman	Male	1				1	Yes	Yes			0	0	0	0	0	0	0		1	9th	9th	9th	1	Yes	1	Individual	1	Yes	Yes	1	Optional	Very tedious processes that are not appealing to everyone and produce sub-par results.	1	Optional	As previously stated.	1	1	1	1	1	0	0	1
26	SURF2018	1	Senior	Senior	Senior	1	Male	1				No	1	No	No	1	0	0	0	0	0	0	0													Required	1	It thinks a non competitive science fair should be required because it would cause individuals who aren't necessarily considering a science track to have to think in a scientific way. This will either confirm their desire to not be in science or it could help them determine they want a career in science. I do think though teachers would have to be very involved to help students that may not be as…	1	Optional	I do not believe that individuals who are on a trade school or military path would necessarily benefit from a required competitive science fair.	1	1	1	1	1	1	0	1
27	SURF2018	1	Junior	Junior	1	Junior	1	Fe1				1	Yes	Yes			0	0	0	0	0	0	0		11th	11th	1	11th	1	Yes	1	Individual	1	Yes	Yes	Required	1	I feel like it gives everyone a chance to be creative and to learn more about science. It introduces young individuals to a field of study they may pursue or maybe by participating, they'll realize it is a field they do not want to pursue.	1	Optional	I think just participating is enough but competition is an extra motivator for those who feel the most passionate about science.	1	1	1	1	1	1	0	1
28	SURF2018	1	Junior	Junior	1	Junior	1	Fe1				No	1	No	No	1	0	0	0	0	0	0	0													1	Optional	I believe that some students have a passion for science and some simply do not have this similar passion. I don't believe it should be required for all students; however, it should be a requirement for those students enrolled in AP physics or AP biology courses.	1	Optional	This is the same reason as above. Some students have this passion for growing in science and others do not. I would not want to do a fashion design project similar to another student not wanting to do a science project.	1	1	1	1	1	1	0	1
29	SURF2018	1	Sophomore	1	Sophomore	Sophomore	1	Fe1				No	1	No	1	Yes	0	1	0	0	0	0	0													1	Optional	There were probably opportunities to participate in science fairs, but I didn't hear about them from teachers or students. I don't think they should be required because by the time you are in high school, you know if you like science or not, so the people that hate science should not be forced to partake in something that doesn't interest them. Spelling bees and poetry contests aren't required, s…	1	Optional	Same reason as stated above.	1	1	1	0	0	1	0	1
30	SURF2018	1	Junior	Junior	1	Junior	Male	1				No	1	No	No	1	0	0	0	0	0	0	0													Required	1	It would give a great experience for the students.	1	Optional	Some students would be much more inclined to enjoy the competition. I feel like it shouldn't be competitive.	1	1	1	1	1	0	0	1
31	SURF2018	1	Junior	Junior	1	Junior	Male	1				No	1	No	No	1	0	0	0	0	0	0	0													1	Optional	A large percentage of people in highschool will not have science-oriented careers. For example, my high school was located in an engineering town. A large majority of people who did go to college are studying one of the many engineering degrees possible. Keep in mind, that is only those who went to college. If anything, I would not limit the fair to just science if it were to be required. This co…	1	Optional	Like the previous statement, large percentage of people are not going to be doing science careers. Also, requiring people to do competition isn't necessarily a good thing. Some portion would probably just do the bare minimum to pass.	1	0	0	1	0	1	0	1
32	SURF2018	1	Junior	Junior	1	Junior	1	Fe1				No	1	No	No	1	0	0	0	0	0	0	0													1	Optional	To remove unnecessary pressure so students may be as creative and innovative as they can be.	Required	1	To provide incentive	0	0	0	1	1	1	0	1
33	SURF2018	1	Sophomore	1	Sophomore	Sophomore	Male	1				1	Yes	Yes			0	0	0	0	0	0	0		1	9th	9th	9th	No	1	1	Individual	1	Yes	Yes	Required	1	I think if done correctly could introduce those interested in science into the world of science	1	Optional	Why is there a need to compete? Let the students enjoy their accomplishment of what they found. If you don't "win" you might be discouraged. And what tends to happen is the best looking poster wins.	1	1	1	1	1	1	0	1
34	SURF2018	1	Sophomore	1	Sophomore	Sophomore	1	Fe1				No	1	No	No	1	0	0	0	0	0	0	0													Required	1	A science fair is something that is open for all kinds of people to look at. Students should participate in creating experiments and should take interest in science.	1	Optional	Competition does not always drive students to do their best. It should be something that they can work on just because they want to	1	1	1	1	1	1	0	1
35	SURF2018	1	1	Freshman	Freshman	Freshman	1	Fe1				No	1	No	No	1	0	0	0	0	0	0	0													1	Optional		1	Optional		1	1	1	1	0	0	0	1
36	SURF2018	1	Junior	Junior	1	Junior	1	Fe1				No	1	No	1	Yes	0	0	0	0	0	0	1	didn't really know about it or how to get involved with making a project												Required	1	I think that students need to participate in creating, conducting, and analyzing an experiment. Whether this is through a class or as an extracurricular I think that the experience is beneficial and allows for earlier exposure to higher-level experimental processes and types of questions.	1	Optional	Not everyone will enjoy science fair, and it shouldn't be something that is forced upon them. Encouraged certainly, and they should feel supported if they want to pursue it, but it shouldn't be a mandatory event.	1	1	1	1	1	1	0	1
37	SURF2018	1	Junior	Junior	1	Junior	Male	1				No	1	No	No	1	0	0	0	0	0	0	0													1	Optional	If everybody was required to participate in a science fair, some may not have the motivation and interest. If it was optional, those who are interested and those who may want to explore the sciences could sign up.	1	Optional	I think it is difficult to rank one project over another. Some individuals may have had more resources and access to better opportunities compared to others.	0	0	0	1	0	0	0	1
38	SURF2018	1	Junior	Junior	1	Junior	1	Fe1				1	Yes	Yes			0	0	0	0	0	0	0		11th	11th	1	11th	1	Yes	1	Individual	No	1	No	Required	1	So that everyone can have the experience of trying to identify a question and a creative approach toward a solution.	1	Optional	Most true competitions are ones where individuals willingly apply themselves or are nominated and it is more applicable to the real world.	1	1	1	1	1	1	1	1
39	SURF2018	1	Junior	Junior	1	Junior	Male	1				No	1	No	No	1	0	0	0	0	0	0	0													1	Optional		1	Optional		0	0	0	1	0	0	0	0
40	SURF2018	1	Sophomore	1	Sophomore	Sophomore	Male	1				No	1	No	1	Yes	0	0	0	1	0	0	0													Required	1	It allows the students to develop their critical thinking skills by coming up with a project and designing it. It is also a great opportunity for students to get involve in their school and to share their abilities.	1	Optional	Not every student will be willing to compete for a project.	0	0	0	0	1	1	0	1
41	SURF2018	1	Junior	Junior	1	Junior	1	Fe1				No	1	No	1	Yes	0	0	0	0	0	0	1	We were offered an alternative option (something along the line of designing a few experiments one year, and we did a Rube Goldberg competition the next year)												1	Optional	I think that science fair in high school should be optional, as long as other options are given (like my high school, where entering in the rube goldberg competition was a substitute). But it was a really good experience in elementary school, and I think it should be required there.	1	Optional	Competing shouldn't be the ultimate goal of a science fair, at least in high school. I think this turns out a lot of projects done by parents.	0	0	0	0	1	1	0	1
42	SURF2018	1	Junior	Junior	1	Junior	1	Fe1				No	1	No	No	1	0	0	0	0	0	0	0													Required	1	Helps expose students who may not otherwise have realized that they would discover an interest	1	Optional	Students should not be required to compete; could add unnecessary stress and remove enjoyable aspects for some students	1	1	1	1	1	1	0	1
43	SURF2018	1	Sophomore	1	Sophomore	Sophomore	Male	1				No	1	No	No	1	0	0	0	0	0	0	0													1	Optional	Not everyone is science-bound after high school; similar sized projects in the career area they are going into would be more beneficial if not moving into science	1	Optional	Not everyone is science-bound after high school; similar sized projects in the career area they are going into would be more beneficial if not moving into science	0	0	0	1	1	0	0	1
44	SURF2018	1	Senior	Senior	Senior	1	Male	1				No	1	No	1	Yes	0	0	0	0	0	0	1	Science Fair was only allowed for students in the gifted and talented program. I was not in this program.												Required	1	Science Fair gives students the chance to think outside the box and allows students to be curious and investigate in an interesting problem or idea.	1	Optional	Some students may not feel comfortable with competitions.	1	0	1	1	0	1	0	1
45	SURF2018	1	Junior	Junior	1	Junior	1	Fe1				No	1	No	No	1	0	0	0	0	0	0	0													Required	1	It could be hands on learning.	Required	1	People are scared of research and need early exposure.	1	1	1	1	1	1	0	1
46	SURF2018	1	Senior	Senior	Senior	1	Male	1				No	1	No	No	1	0	0	0	0	0	0	0													Required	1		Required	1		1	1	1	1	1	1	1	1
47	SURF2018	1	Junior	Junior	1	Junior	1	Fe1				1	Yes	Yes			0	0	0	0	0	0	0		10th	1	10th	10th	1	Yes	Team	1	1	Yes	Yes	1	Optional	Students will put genuine effort into their projects if it is not a requirement.	1	Optional	Students will put genuine effort into their projects if it is not a requirement.	1	1	0	1	0	1	0	1
48	SURF2018	1	Junior	Junior	1	Junior	1	Fe1				1	Yes	Yes			0	0	0	0	0	0	0		12th	12th	12th	1	1	Yes	1	Individual	No, but I did a science fair project to satisfy a school project requirement.	1, but I did a science fair project to satisfy a school project requirement.	1	Required	1	Looking back, my science fair projects help develop my problem solving, organization, communication and planning skills.	Required	1	I feel that the competition adds an incentive for each individual to produce quality work.	1	1	1	1	1	0	0	1
1	SURF2019	1	Junior	Junior	1	Junior	Male	1	Sub1	1	Suburban	No	1	No	No	1	0	0	0	0	0	0	0													1	Optional	Not all students are science-focused post high school	1	Optional	Required participation in science fairs should be motivated by learning, not competition	0	0	0	1	1	1	0	0
2	SURF2019	1	Junior	Junior	1	Junior	Male	1	Sub1	1	Suburban	No	1	No	1	Yes	0	0	0	0	0	0	1	Not a lot of information available to the students about this												1	Optional		1	Optional		1	1	1	1	1	1	0	1
3	SURF2019	1	Junior	Junior	1	Junior	Male	1	Sub1	1	Suburban	No	1	No	No	1	0	0	0	0	0	0	0													Required	1	They help students develop their problem solving and presentation skills. Also, they can expose students to things they love that they never realized they were passionate about.	1	Optional	Competition isn't the reason science fairs are beneficial.	1	1	1	1	0	0	0	1
4	SURF2019	1	Junior	Junior	1	Junior	1	Fe1	Sub1	1	Suburban	No	1	No	No	1	0	0	0	0	0	0	0													1	Optional	Not every student has an affinity for science. At the high school level, there should be options in what students can participate in, as preparation for college. This assumes that the science fair project is distinct from the required science curriculum.	1	Optional	Just as forensic speech and debate is an extra curricular, science fair competitions should be offered as a sort of extra curricular.	1	0	0	1	0	1	1	1
5	SURF2019	1	Junior	Junior	1	Junior	Male	1	1	Urban	Urban	1	Yes	Yes			0	0	0	0	0	0	0		1	9th	9th	9th	1	Yes	Team	1	1	Yes	Yes	Required	1	I felt as though I learned a lot in lower school whenever I was assigned projects rather than just reading from a textbook. Thus, I think requiring students to create science fair projects is a wonderful way to build interest in science.	1	Optional	I do not think all science fairs need to be in the form of competition. Some people are afraid of competition, and may actually develop a resentment of science if it is presented in the form of a competition.	1	1	1	1	1	1	0	1
6	SURF2019	1	Junior	Junior	1	Junior	1	Fe1	1	Urban	Urban	No	1	No	No	1	0	0	0	0	0	0	0													1	Optional		1	Optional	Science fair projects not and for competition should be optional because students should approach science on their own volition. Students should only do science fairs if they think it's fun or will benefit from the experience.	1	1	1	1	1	1	1	1
7	SURF2019	1	Senior	Senior	Senior	1	Male	1	1	Urban	Urban	No	1	No	1	Yes	1	0	1	0	1	1	0													Required	1	Presenting a project in a science fair has similar elements to presenting research either as a poster or a full presentation	1	Optional	Although making science fairs competitive can motivate students to put more effort into their projects, it can also demotivate students who believe that their projects will not win	1	1	1	1	1	1	0	1
8	SURF2019	1	Sophomore	1	Sophomore	Sophomore	Male	1	1	Urban	Urban	1	Yes	Yes			0	0	0	0	0	0	0		12th	12th	12th	1	1	Yes	Team	1	1	Yes	Yes	Required	1	I think the science fair projects should be required since they help students to get an overview of their abilities as a speaker, writer and researcher.	1	Optional	Even if I believe science fair projects should be required in schools, I do not believe participating in them to compete should be the main reason to be involved in one.	0	0	0	1	0	1	0	1
9	SURF2019	1	Junior	Junior	1	Junior	Male	1	Sub1	1	Suburban	No	1	No	1	Yes	1	1	0	0	1	0	0													1	Optional	Different individuals have different passions. They shouldn't be required to do something they have no interest in at the time.	1	Optional	From seeing how undergraduate research posters are judged for competition, while it makes sense that the most statistically and practically significant results should win, it may discourage radical but less glamorous research. This ideology can likely be translated to science fairs as well as previously performed but intriguing experiments may hold more merit over novel but underdeveloped ideas.	1	1	1	1	0	0	0	0
10	SURF2019	1	Junior	Junior	1	Junior	1	Fe1	Sub1	1	Suburban	1	Yes	Yes			0	0	0	0	0	0	0		12th	12th	12th	1	1	Yes	1	Individual	1	Yes	Yes	Required	1		Required	1		1	1	1	1	0	1	0	1
11	SURF2019	1	Sophomore	1	Sophomore	Sophomore	1	Fe1	Sub1	1	Suburban	1	Yes	Yes			0	0	0	0	0	0	0		12th	12th	12th	1	No	1	1	Individual	No	1	No	1	Optional	Not all students want to pursue STEM in some way, making projects required for a science fair (at least past elementary school) would just hinder some students who aren't scientifically minded and would put added stress on them that could contribute to their hatred towards these kinds of fields and school in general.	1	Optional	Even the students that genuinely enjoy science don't necessarily want to present in front of an audience of peers and judges. Again this would just add unnecessary stresses to students.	0	0	0	1	1	1	0	1
12	SURF2019	1	Sophomore	1	Sophomore	Sophomore	1	Fe1	Sub1	1	Suburban	No	1	No	No	1	0	0	0	0	0	0	0													1	Optional	Optional because there are plenty of other opportunities in a classroom setting for a project. In my view, the science fair is for students who want to excel or who have a passion for science.	1	Optional	Optional because if people are forced into doing something they are not interested in, their projects will not be as well done and competition will lack.	1	1	1	1	1	1	1	1
13	SURF2019	1	Junior	Junior	1	Junior	Male	1	1	Urban	Urban	No	1	No	No	1	0	0	0	0	0	0	0													Required	1	Should not be required for competition, but students ought to be expected to be able to investigate a problem thoughtfully and then communicate their findings. This sort of thing is critical for future STEM folks, but is also quite useful for people in business, arts, etc.	1	Optional	I'd be worried that students with less familial backing might have difficulty putting together a project that would appear as impressive as others, and that they might evaluate themselves based on their performance as a result of this.	1	1	1	1	1	1	0	1
14	SURF2019	1	Junior	Junior	1	Junior	1	Fe1	Sub1	1	Suburban	1	Yes	Yes			0	0	0	0	0	0	0		1	9th	9th	9th	1	Yes	1	Individual	No	1	No	1	Optional		1	Optional		1	0	1	1	0	0	0	1
17	SURF2019	1	Junior	Junior	1	Junior	1	Fe1	Sub1	1	Suburban	No	1	No	No	1	0	0	0	0	0	0	0													Required	1	essays are required fine arts is require a science fair would be a "lab" for high schoolers	1	Optional	extra-circular time reason	1	1	1	1	1	1	0	1
18	SURF2019	1	Junior	Junior	1	Junior	1	Fe1	1	Urban	Urban	No	1	No	No	1	0	0	0	0	0	0	0													Required	1	To expose the students to a different type of thinking. Instead of being told information and regurgitating it on a test, the students would be able to creatively solve a question they wanted to ask. It doesn't even have to be science specific it could apply to other subjects to interest all students	1	Optional	Some people thrive on competition well other people fall short and it may discourage students being forced to compete if it doesn't match their personality	1	1	1	1	0	1	0	1
19	SURF2019	1	Senior	Senior	Senior	1	1	Fe1	1	Urban	Urban	1	Yes	Yes			0	0	0	0	0	0	0		1	9th	9th	9th	No	1	1	Individual	1	Yes	Yes	Required	1	They should be required in order for students to begin to develop analytical skills and creativity. Additionally, it can serve as early exposure to a career in a STEM field.	1	Optional	I dont think competition should be encouraged because our society needs people who are more collaborative rather than competitive. There is nothing wrong with a little competition, but it is nicer to encourgae collaboration instead of competition.	1	1	1	1	1	1	0	1
20	SURF2019	1	Junior	Junior	1	Junior	Male	1	Rural	Rural	1	No	1	No			0	0	0	0	0	0	0													Required	1	Deep understanding of a subject matter. Experience	1	Optional		1	1	1	1	1	1	0	1
21	SURF2019	1	Sophomore	1	Sophomore	Sophomore	1	Fe1	Sub1	1	Suburban	No	1	No	No	1	0	0	0	0	0	0	0													Required	1		1	Optional		1	1	1	1	1	0	0	1
22	SURF2019	1	Junior	Junior	1	Junior	Male	1	1	Urban	Urban	No	1	No	No	1	0	0	0	0	0	0	0													1	Optional		1	Optional		1	1	1	1	1	1	0	1
23	SURF2019	1	Junior	Junior	1	Junior	1	Fe1	Sub1	1	Suburban	No	1	No	No	1	0	0	0	0	0	0	0													1	Optional	Because that gives students who are interested in science to explore and interact with other students interested in science rather that anyone who may or may not be interested. I do think however that it should be strongly encouraged to students who may not want to do a science fair otherwise (extra credit etc)	1	Optional	I think that competition is good because it pushes students to go above ad beyond for the incentive of winning. I also think that if there are any students who are exceptional at what they did they can get a chance to perhaps compete at a national level or so and win the chance to be recognized for college scholarships etc.	1	1	1	1	1	1	0	1
24	SURF2019	1	Junior	Junior	1	Junior	Male	1	Sub1	1	Suburban	1	Yes	Yes			0	0	0	0	0	0	0		11th	11th	1	11th	1	Yes	Team	1	1	Yes	Yes	Required	1	Science fair projects provide allow students to demonstrate their knowledge of the scientific process. They also gain experience presenting and summarizing their data to serve a bigger picture.	1	Optional	Students projects should be submitted by teachers to determine if they qualify for competitions, but they should not be forced to enter competitions.	0	0	0	1	0	0	0	1
25	SURF2019	1	Sophomore	1	Sophomore	Sophomore	1	Fe1	Sub1	1	Suburban	No	1	No	No	1	0	0	0	0	0	0	0													1	Optional	It would be a cool opportunity for students if they want to participate and contribute a science presentation; however, not all students have an interest in science, so making them participate would be counterproductive.	1	Optional	Same reason as previously mentioned: If students are interested in science, then they should have the option; if not, then they shouldn't be required to.	1	1	1	1	1	1	1	1
26	SURF2019	1	Junior	Junior	1	Junior	1	Fe1	Sub1	1	Suburban	No	1	No	No	1	0	0	0	0	0	0	0													1	Optional		1	Optional		1	1	1	1	0	1	0	1
27	SURF2019	1	Sophomore	1	Sophomore	Sophomore	1	Fe1	Sub1	1	Suburban	1	Yes	Yes			0	0	0	0	0	0	0		10th	1	10th	10th	No	1	Team	1	No	1	No	1	Optional	I think that each individual has an interest in a particular thing. And it is important that they express their way of learning by doing something they want to do rather than have to do.	Required	1	I think that every science fair project has the potential to become a success. Therefore, it is important for the process of learning to continue.	1	1	1	1	1	1	0	0
28	SURF2019	1	Junior	Junior	1	Junior	1	Fe1	Sub1	1	Suburban	1	Yes	Yes			0	0	0	0	0	0	0		11th	11th	1	11th	1	Yes	1	Individual	No	1	No	1	Optional	Students should be doing a research project in high school because they themselves are interested. Especially because resources in schools and at home can be limited, it should not be a requirement for students. It should be because the student is interested in designing and completing a project.	1	Optional	Not all students are interested in science, and that should not be forced on them. There are also many students who may find the endeavor stressful, from acquiring the resources to conduct a project, making a poster or trifold to getting themselves to the science fair itself.	1	1	0	1	0	0	0	1
29	SURF2019	1	Junior	Junior	1	Junior	Male	1	Sub1	1	Suburban	1	Yes	Yes			0	0	0	0	0	0	0		11th	11th	1	11th	No	1	Team	1	1	Yes	Yes	Required	1	Helps improve explorative thinking	1	Optional	Competition puts unnecessary pressure	1	1	1	1	1	1	0	1
30	SURF2019	1	Junior	Junior	1	Junior	1	Fe1	Sub1	1	Suburban	No	1	No	1	Yes	0	1	0	0	1	1	0													1	Optional	They were required for third through fifth grade at my elementary school. I feel like that was sufficient for introducing kids to the process, and that if they feel a desire to continue with it in later years they can choose to do so.	1	Optional	The competitive aspect may encourage some students, but it may discourage others. I feel like having noncompetitive science fair would take some of the pressure off of presenting for some students. However, science fair was always framed as a competition, so I feel like the presentation day would need some restructuring and need to be advertised in a new way to still incentivize participation.	1	0	1	1	0	1	0	1
31	SURF2019	1	Sophomore	1	Sophomore	Sophomore	Male	1	Sub1	1	Suburban	No	1	No	No	1	0	0	0	0	0	0	0													1	Optional		1	Optional		1	1	1	1	1	1	0	1
32	SURF2019	1	Junior	Junior	1	Junior	1	Fe1	Sub1	1	Suburban	No	1	No	1	Yes	0	1	0	0	1	1	0													1	Optional		1	Optional		0	0	0	1	0	1	0	1
33	SURF2019	1	Sophomore	1	Sophomore	Sophomore	1	Fe1	Sub1	1	Suburban	No	1	No	No	1	0	0	0	0	0	0	0													1	Optional	Not everyone is interested in something that would qualify for a science fair.	1	Optional	For the reason above, I don't think everyone needs to participate in a science fair based on different interests.	0	0	0	1	1	1	0	1
34	SURF2019	1	1	Freshman	Freshman	Freshman	Male	1	Sub1	1	Suburban	No	1	No	No	1	0	0	0	0	0	0	0													1	Optional	Optional extracurriculars, in my experience, generate more excitement than mandatory events.	1	Optional	Some students would prefer to spend time on other competition-based extracurriculars and, given that they are pursuing excellence in a chosen subject area, this will be more relevant to their post-secondary goals.	0	0	0	0	0	0	0	1
35	SURF2019	1	Sophomore	1	Sophomore	Sophomore	1	Fe1	Sub1	1	Suburban	No	1	No	1	Yes	0	1	0	0	0	0	0													1	Optional	Students will begin to resent science if they are forced into it with stressful projects.	1	Optional	Same reason as above: students will begin to resent science if they are forced to do time-consuming competitions.	0	0	0	1	0	1	1	1
36	SURF2019	1	1	Freshman	Freshman	Freshman	Male	1	Sub1	1	Suburban	No	1	No	No	1	0	0	0	0	0	0	0													1	Optional	Not everyone has a passion for science, and if forced to do a project, the material will be lackluster and lack depth.	1	Optional	Competition shouldn't be required. Its not required for any sport or activity.	1	1	0	1	1	1	1	1
37	SURF2019	1	1	Freshman	Freshman	Freshman	Male	1	Rural	Rural	1	No	1	No	No	1	0	0	0	0	0	0	0													1	Optional	Requiring science fairs won't be of any benefit to students that aren't motivated. This lack of motivation will simply result in blatantly bad projects, and possible resentment towards science.	1	Optional	Same reason as above;	1	0	1	1	0	0	0	1
38	SURF2019	1	Junior	Junior	1	Junior	Male	1	Rural	Rural	1	No	1	No	No	1	0	0	0	0	0	0	0													Required	1	The planning, reasoning, and analytical skills gained from completing a science project is applicable to every industry and everyday life.	1	Optional	Competitions are rewarding only when the competitors are motivated. Those that wish to complete the minimum requirements should be allowed to do so without fear of embarassment in a competition.	0	0	0	0	1	0	0	1
39	SURF2019	1	Junior	Junior	1	Junior	Male	1	Sub1	1	Suburban	1	Yes	Yes			0	0	0	0	0	0	0		12th	12th	12th	1	No	1	Team	1	No	1	No	1	Optional	I feel like if science fair projects were forced/required, it would make science feel forced and unenjoyable. Science should be driven by curiosity and repeated questioning, not school requirements.	1	Optional	There are enormous disparities in high school--the people who succeed are usually those with more wealth/access to extensive/rigorous science training/tutoring/resources. Therefore, science fair competitions will inevitably favor those with the most resources/financial ability to carry out a strong project, ultimately discouraging those who don't.	1	1	1	1	1	1	0	1
40	SURF2019	1	Sophomore	1	Sophomore	Sophomore	Male	1	Sub1	1	Suburban	1	Yes	Yes			0	0	0	0	0	0	0		11th	11th	1	11th	1	Yes	1	Individual	1	Yes	Yes	Required	1	So students can understand how to make objective observations and use their analysis skills to come to a conclusion supported by data they've collected.	1	Optional	It is better to do the experiment for the knowledge and experience rather than for competition. Otherwise you get situations such as parents doing the entire project for their child so they can win a prize, students cheating with falsified data, etc.	1	1	1	0	1	0	0	1
41	SURF2019	1	Senior	Senior	Senior	1	1	Fe1	1	Urban	Urban	1	Yes	Yes			0	0	0	0	0	0	0		12th	12th	12th	1	1	Yes	1	Individual	No	1	No	1	Optional	Not every student should be forced to complete science related projects. However, they should be highly encouraged and accesible to all the students that are interested.	1	Optional	Competition is not always healthy for students.	1	1	1	1	1	1	1	1
42	SURF2019	1	Junior	Junior	1	Junior	1	Fe1	Sub1	1	Suburban	No	1	No	1	Yes	0	0	0	1	1	0	0													Required	1	It helps students develop scientific skills	1	Optional	Competition creates unnecessary drama	1	1	1	1	1	1	0	1
43	SURF2019	1	Junior	Junior	1	Junior	1	Fe1	Sub1	1	Suburban	1	Yes	Yes			0	0	0	0	0	0	0		1	9th	9th	9th	1	Yes	1	Individual	1	Yes	Yes	1	Optional	Not all students are interested in science. By allowing students to follow their interests more specifically, students can be more passionate about their work.	Required	1	Many students believe that if the experiment does not go the way it was expected that their project was a failure. However, this is untrue, all results are valuable. By making all students enter the competition, students have the opportunity to learn that valuable lesson. Additionally, the communication of science is an important skill for future scientists to learn.	1	1	1	1	1	1	0	1
44	SURF2019	1	Junior	Junior	1	Junior	Male	1	Sub1	1	Suburban	No	1	No	1	Yes	0	1	0	0	0	0	0													1	Optional		1	Optional		1	1	1	1	1	1	1	1
45	SURF2019	1	Sophomore	1	Sophomore	Sophomore	Male	1	Rural	Rural	1	No	1	No	No	1	0	0	0	0	0	0	0													Required	1	It is a fun way to peak one's curiousity in the STEM fields, and it serves as a means to stimulate students intellectually.	1	Optional	Required for competitive means could put negative pressure on students who have no interest in pursuing anything in a STEM field. By having science fair projects (not in a competitive manner) then this would allow students to run with anything they want in a more relaxed manner without additional pressure of competing. Only those who wish to compete should.	1	1	1	1	1	0	0	1
46	SURF2019	1	Junior	Junior	1	Junior	Male	1	Sub1	1	Suburban	No	1	No	No	1	0	0	0	0	0	0	0													1	Optional		1	Optional		1	0	1	1	1	1	0	1
47	SURF2019	1	Junior	Junior	1	Junior	1	Fe1	Sub1	1	Suburban	1	Yes	Yes			0	0	0	0	0	0	0		10th	1	10th	10th	No	1	Team	1	1	Yes	Yes	Required	1	This requirement will give exposure to all students to get to know science and have the opportunity to learn about our world, and not just be limited to the students that already like science and want to participate.	1	Optional	Competitions should be optional so that students do not feel the pressure of completing a project and being the best. The motivation should be to learn. In addition, making the science fair projects for competition can lead to students losing the motivation for learning and rather gain it for winning. This can lead to having the student pay or have other people do the project for them, so they ca…	1	1	1	1	1	1	0	1
48	SURF2019	1	Sophomore	1	Sophomore	Sophomore	Male	1	Sub1	1	Suburban	1	Yes	Yes			0	0	0	0	0	0	0		11th	11th	1	11th	1	Yes	1	Individual	1	Yes	Yes	1	Optional	Curiosity should not be forced	1	Optional	Same	1	0	0	1	1	1	0	1
49	SURF2019	1	Sophomore	1	Sophomore	Sophomore	Male	1	Sub1	1	Suburban	No	1	No			0	0	0	0	0	0	0													1	Optional	I believe making science fair projects required makes them become too assignment oriented which can quench passion, motivation, and creativity. In other words, it makes the projects become more about earning a good grade than actually pursuing science.	1	Optional	I believe requiring science projects for competitions puts unnecessary stress onto students who participate.	1	1	1	1	1	1	1	1
1	HHMI2019	1	Sophomore	1	Sophomore	Sophomore	1	Fe1	Rural	Rural	1	No	1	No	No	1	0	0	0	0	0	0	0													1	Optional	Requiring students to partake in subjects that are not interested in leads to resentment. Instead we should work on making science relatable to their everyday lives so that can see applications and then gain interest.	1	Optional	Same as previous answer.	1	1	1	1	0	1	0	1
2	HHMI2019	1	Senior	Senior	Senior	1	1	Fe1	Rural	Rural	1	No	1	No	No	1	0	0	0	0	0	0	0													Required	1	I think for higher level science classes a science fair would be extremely beneficial for increasing the experience of conducting experiments and presenting findings. It would help students determine if they enjoy the work or not, and if it is something they would like to pursue after high school.	1	Optional	Those that would like to compete should have the option.	1	1	1	1	1	1	0	1
3	HHMI2019	1	1	Freshman	Freshman	Freshman	1	Fe1	Rural	Rural	1	No	1	No	No	1	0	0	0	0	0	0	0													1	Optional	I was never even given an option and if you force people they will not work hard.	1	Optional	As explained above	0	0	0	0	0	0	0	0
4	HHMI2019	1	Senior	Senior	Senior	1	1	Fe1	Sub1	1	Suburban	1	Yes	Yes			0	0	0	0	0	0	0		10th	1	10th	10th	No	1	1	Individual	1	Yes	Yes	1	Optional	For students who have no interest in science won't enjoy a science fair project. They won't be amused, they will do the minimal effort, and science deserves students that are compassionate and wanting to learn more.	1	Optional	For students who have no interest in science won't enjoy a science fair project. They won't be amused, they will do the minimal effort, and science deserves students that are compassionate and wanting to learn more.	1	1	0	1	1	0	0	0
5	HHMI2019	1	Senior	Senior	Senior	1	1	Fe1	Rural	Rural	1	No	1	No	No	1	0	0	0	0	0	0	0													Required	1		1	Optional		0	0	0	1	1	0	0	1
6	HHMI2019	1	Senior	Senior	Senior	1	Male	1	Sub1	1	Suburban	No	1	No	No	1	0	0	0	0	0	0	0													Required	1	It's a great avenue to bring out the creative spirit of students	1	Optional		1	1	1	0	0	1	0	1
7	HHMI2019	1	Junior	Junior	1	Junior	1	Fe1	Sub1	1	Suburban	No	1	No	No	1	0	0	0	0	0	0	0													Required	1	Allows us at a younger age to develop our own science project and learn about the scientific process prior to going to college.	1	Optional	Not everything is a competition, research should be collaborative	1	1	1	1	1	1	0	1
8	HHMI2019	1	Sophomore	1	Sophomore	Sophomore	Male	1	1	Urban	Urban	No	1	No	No	1	0	0	0	0	0	0	0													1	Optional		1	Optional		1	1	1	1	1	0	0	1
9	HHMI2019	1	Sophomore	1	Sophomore	Sophomore	1	Fe1	Sub1	1	Suburban	No	1	No	No	1	0	0	0	0	0	0	0													1	Optional	It would allow those interested to gain experience	1	Optional	Same as above	0	0	0	1	0	1	0	1
10	HHMI2019	1	1	Freshman	Freshman	Freshman	Male	1	Sub1	1	Suburban	No	1	No	No	1	0	0	0	0	0	0	0													1	Optional		1	Optional		1	1	1	1	1	1	0	1
11	HHMI2019	1	1	Freshman	Freshman	Freshman	Male	1	Sub1	1	Suburban	No	1	No	No	1	0	0	0	0	0	0	0													Required	1		1	Optional		1	1	1	1	1	1	0	1
12	HHMI2019	1	Sophomore	1	Sophomore	Sophomore	Male	1	Sub1	1	Suburban	No	1	No	No	1	0	0	0	0	0	0	0													1	Optional	If it's required the people there aren't passionate about what they do, and it doesn't work out that way.	1	Optional		0	0	0	0	0	0	0	0
13	HHMI2019	1	Sophomore	1	Sophomore	Sophomore	1	Fe1	Sub1	1	Suburban	1	Yes	Yes			0	0	0	0	0	0	0		12th	12th	12th	1	1	Yes	1	Individual	No	1	No	1	Optional	Science Fairs should be optional to encourage learning without the stress of a grade.	1	Optional	Same as above	1	1	1	1	1	1	0	1
14	HHMI2019	1	1	Freshman	Freshman	Freshman	1	Fe1	Rural	Rural	1	No	1	No	No	1	0	0	0	0	0	0	0													Required	1	It is a really great experience and helps better understand the science community.	1	Optional	Some people may not prefer competitions.	0	0	0	1	0	1	0	0
15	HHMI2019	1	Junior	Junior	1	Junior	1	Fe1	Sub1	1	Suburban	No	1	No	No	1	0	0	0	0	0	0	0													Required	1	It forces curiosity and a learning frame of mind	1	Optional	Some people thrive in competition, others shut down	0	0	0	1	1	1	0	1
16	HHMI2019	1	Senior	Senior	Senior	1	1	Fe1	Sub1	1	Suburban	No	1	No	No	1	0	0	0	0	0	0	0													1	Optional	Students cannot be forced to be passionate or interested about a project. Requiring a science fair project is a lot of work and can certainly make people resent science projects.	1	Optional	Science should be collaborative over competitive, why instill a nature of competition?	1	1	1	1	1	1	0	1
17	HHMI2019	1	1	Freshman	Freshman	Freshman	1	Fe1	Rural	Rural	1	No	1	No	No	1	0	0	0	0	0	0	0													Required	1	I think being able to effectively communicate scientific findings is a crucial tool of any level of a scientific experiment.	1	Optional	If you force a student to compete it will not be out of a passion for the topic.	0	0	0	1	1	1	0	1
18	HHMI2019	1	1	Freshman	Freshman	Freshman	1	Fe1	1	Urban	Urban	No	1	No	No	1	0	0	0	0	0	0	0													1	Optional	I think research into a topic should be required, but that topic should not have to be science, it could be a larger scope to include the arts and such. Although, as research is the second step of the scientific method, an actual experiment could also be research and encouraged over basic research for students interested in science.	1	Optional	Everyone does good work in their own way and I believe the true purpose of science fairs to encourage kids to have hands on learning they can control and as long as the student learned that should suffice.	1	1	1	1	1	1	0	1
19	HHMI2019	1	1	Freshman	Freshman	Freshman	1	Fe1	Sub1	1	Suburban	1	Yes	Yes			0	0	0	0	0	0	0		11th	11th	1	11th	No	1	1	Individual	1	Yes	Yes	Required	1	I think it helps students get over the barrier of laziness to motivation and creativity.	1	Optional	Some students really do not like competition and it stresses them out. Studdnys should not be forced to be anxious.	1	1	1	1	1	1	0	1
20	HHMI2019	1	1	Freshman	Freshman	Freshman	1	Fe1	Sub1	1	Suburban	No	1	No	No	1	0	0	0	0	0	0	0													1	Optional	Because anything forced on students will make them eventually not like it.	1	Optional	Competition should be optional because they people won't try.	1	1	1	1	1	1	0	1
21	HHMI2019	1	1	Freshman	Freshman	Freshman	Male	1	Rural	Rural	1	No	1	No	No	1	0	0	0	0	0	0	0													1	Optional		1	Optional		1	1	1	1	1	0	0	1
22	HHMI2019	1	1	Freshman	Freshman	Freshman	1	Fe1	Sub1	1	Suburban	No	1	No	No	1	0	0	0	0	0	0	0													1	Optional	There is not time in many curriculums to make everyone participate but those interested if they wanted to take the time should have the opportunity to.	1	Optional	There is not time in many curriculums to make everyone participate but those interested if they wanted to take the time should have the opportunity to.	1	1	1	1	1	1	0	1
23	HHMI2019	1	Sophomore	1	Sophomore	Sophomore	1	Fe1	Sub1	1	Suburban	No	1	No	No	1	0	0	0	0	0	0	0													1	Optional	Not everyone is into the sciences	1	Optional		1	1	1	1	1	1	0	1
24	HHMI2019	1	Sophomore	1	Sophomore	Sophomore	Male	1	1	Urban	Urban	No	1	No	No	1	0	0	0	0	0	0	0													Required	1	to build presentation skills for future use in careers (applicable across variety of careers)	1	Optional	It's important to make competition optional so students can focus more on the process and the skills built in developing the project. If they choose to compete it becomes more like a sport, you can also potentially see the best more naturally rise	0	0	0	1	1	1	0	1
25	HHMI2019	1	Senior	Senior	Senior	1	1	Fe1	Sub1	1	Suburban	1	Yes	Yes			0	0	0	0	0	0	0		1	9th	9th	9th	1	Yes	1	Individual	No	1	No	Required	1	I think that science fair projects should be required because: 1) they allow students to learn by doing, 2) they allow students to exercise their creativity and individuality within the field, 3) they allow students to showcase their learning, and 4) they allow students to collaborate with other individuals within the larger scientific community.	1	Optional	Science fair projects shouldn't be about who's project is the best. Additionally, it's hard to pick "the best" projects and assign them "places" when there are so many diverse possibilities to explore within the scientific community when conducting a scientific research project.	1	1	1	1	0	1	0	1
26	HHMI2019	1	Sophomore	1	Sophomore	Sophomore	1	Fe1	Sub1	1	Suburban	No	1	No	No	1	0	0	0	0	0	0	0													Required	1	My school had career fairs and special guest speakers but never had a science fair. I'm not sure why. However, if we did have one, students should at least be required to attend.	1	Optional	It's about having fun and sharing your research. No one loses in science, everyone's a winner!	1	1	1	1	1	1	1	1
27	HHMI2019	1	1	Freshman	Freshman	Freshman	1	Fe1	Rural	Rural	1	1	Yes	Yes			0	0	0	0	0	0	0		1	9th	9th	9th	No	1	1	Individual	1	Yes	Yes	Required	1	Forces students to find a topic to engage in, regardless of which field/concentration the topic may fall within science.	1	Optional	Although, I believe students should be required to engage in science through a project, I don't think they should be forced to share their findings. I believe that if the evidence is of importance to the student that he/she will want to compete and share.	0	1	1	1	1	1	0	1
28	HHMI2019	1	1	Freshman	Freshman	Freshman	1	Fe1	Sub1	1	Suburban	No	1	No	No	1	0	0	0	0	0	0	0													1	Optional	Only those interested in science should participate, as those who are not might not put the effort in.	1	Optional		1	1	1	1	0	1	0	1
29	HHMI2019	1	1	Freshman	Freshman	Freshman	Male	1	1	Urban	Urban	1	Yes	Yes			0	0	0	0	0	0	0		11th	11th	1	11th	1	Yes	Team	1	1	Yes	Yes	Required	1	It introduces students to the scientific method.	1	Optional	Not everyone wants to compete.	1	0	0	1	0	1	1	1
30	HHMI2019	1	1	Freshman	Freshman	Freshman	1	Fe1	Rural	Rural	1	No	1	No	No	1	0	0	0	0	0	0	0													1	Optional	Some people aren't interested in science and forcing them to do things may make them dislike science more.	1	Optional	If people want to take their project to that level then more power to them, but it creates more obligations that shouldn't be required in high school.	1	1	1	1	1	1	0	1
32	HHMI2019	1	1	Freshman	Freshman	Freshman	1	Fe1	1	Urban	Urban	1	Yes	Yes			0	0	0	0	0	0	0		11th	11th	1	11th	1	Yes	1	Individual	1	Yes	Yes	1	Optional	By making science fair optional the students who will participate are the students who want to make an effort and are interested in science. Although the amount of people participating in science fair may go down, the quality of the projects will go up.	1	Optional	I believe it adds too much pressure on those students who are unsure in their career field, by forcing them to compete it may lead them to be intimidated by the community.	0	0	0	1	0	1	0	1
33	HHMI2019	1	Sophomore	1	Sophomore	Sophomore	1	Fe1	Sub1	1	Suburban	No	1	No	1	Yes	0	1	1	0	1	0	0													1	Optional	Because not everyone is interested in science and there are a lot of time and effort going into it.	1	Optional	Because not everyone is interested in science and there are a lot of time and effort going into it.	0	0	0	1	1	1	0	1
34	HHMI2019	1	1	Freshman	Freshman	Freshman	1	Fe1	Rural	Rural	1	No	1	No	No	1	0	0	0	0	0	0	0													1	Optional	I wouldn't want to force students to do something they don't want to do that's more "extracurricular"-like. Some students aren't that interested in science. Lots of science fair projects would be copy and pastes from the internet. I judged 5th grade science projects once and I saw firsthand how students that young didn't like it. I also think that maybe it was just because the general science edu…	1	Optional	Competition is nice but for the reason listed before, the competition only works/is worth it if everybody tries.	1	1	1	1	1	1	1	1
35	HHMI2019	1	1	Freshman	Freshman	Freshman	Male	1	Sub1	1	Suburban	1	Yes	Yes			0	0	0	0	0	0	0		12th	12th	12th	1	1	Yes	Team	1	1	Yes	Yes	Required	1	I believe they should be required because it can teach a student a lot about time managing, presenting, public speaking, etc.	1	Optional	I believe it should be optional because not all students would want to be forced to share their projects and may feel bad if they don't win or place.	0	0	0	1	1	1	0	1
36	HHMI2019	1	Senior	Senior	Senior	1	Male	1	Sub1	1	Suburban	1	Yes	Yes			0	0	0	0	0	0	0		1	9th	9th	9th	1	Yes	1	Individual	1	Yes	Yes	Required	1	I think they should be required but completely revised. Its important for students to be able to apply the scientific method but the actual results are from Google searched 'science fair experiments'.	Required	1	It helps motivate students.	1	0	0	1	1	1	0	0
37	HHMI2019	1	Senior	Senior	Senior	1	1	Fe1	Sub1	1	Suburban	No	1	No	1	Yes	0	0	0	1	0	0	1	Teachers only chose students who they favored, while troubled students with limited resources were ignored												Required	1	I do think in the US all schools regardless of level should require students to participate in science fair projects. I believe that this would be beneficial to students who may otherwise not participate out of fear of not having the capability. I also believe that this would open doors for students to be creative and could help them explore topics that are meaningful to them on a personal level.	1	Optional	Some people are not competitive when it comes to science that can benefit humanity. At my institution my professors made our PHAGE program competitive and after experiencing Phage Symposium I felt that the favoritism was counterproductive and excluded great thinkers.	1	1	1	1	1	1	0	1
38	HHMI2019	1	1	Freshman	Freshman	Freshman	1	Fe1	Rural	Rural	1	No	1	No	No	1	0	0	0	0	0	0	0													Required	1	helps us dive into potential new discoveries	1	Optional	all scientific discoveries are of value	1	1	0	1	1	1	1	0
40	HHMI2019	1	1	Freshman	Freshman	Freshman	Male	1	Sub1	1	Suburban	No	1	No	1	Yes	0	1	0	0	0	0	0													1	Optional	The students who participate will actually want to be there.	1	Optional	The students who participate will actually want to be there.	0	0	0	1	1	1	0	1
41	HHMI2019	1	Senior	Senior	Senior	1	1	Fe1	Sub1	1	Suburban	1	Yes	Yes			0	0	0	0	0	0	0		12th	12th	12th	1	1	Yes	1	Individual	1	Yes	Yes	Required	1	It gives students the opportunity to explore a subject of their interest, work on problem solving skills, and be able to express their findings in front of an audience. These are all important skills to have.	1	Optional	If students are confident in their work and want to pursue it further they should be given the option.	1	1	1	1	0	1	0	1
42	HHMI2019	1	Senior	Senior	Senior	1	1	Fe1	1	Urban	Urban	No	1	No	No	1	0	0	0	0	0	0	0													1	Optional	I think having optional science fairs allows there to be students who truly care about science and about carrying out projects in attendance, rather than students just doing it as a necessity.	1	Optional	Competitive science fairs remove the fun and add an unnecessary level of stress for participants; the fair suddenly becomes less about learning and more about winning. Students with greater advantage and assistance (like having more financial assistance and hands-on assistance from parents and teachers) also have a greater chance of winning competitive fairs, leaving disadvantaged students behind.	1	1	0	1	1	0	0	0
43	HHMI2019	1	1	Freshman	Freshman	Freshman	1	Fe1	1	Urban	Urban	No	1	No	No	1	0	0	0	0	0	0	0													Required	1	As long as there is time set aside for those interested/ teachers are understanding of the extra work and there are lots of resources then having one mandatory one could help students see how much they like it, although if there are too many requirements it might take out the fun and have the opposite effect.	1	Optional	If you want to do one and like it then you can and have a chance at winning something. Otherwise the judges will have to go through a lot more projects by people not interested.	1	1	1	1	1	0	0	1
44	HHMI2019	1	1	Freshman	Freshman	Freshman	Male	1	Sub1	1	Suburban	No	1	No	No	1	0	0	0	0	0	0	0													1	Optional	I think there should be classes where science fairs are required, but those classes should be optional. For example, having a science fair in an AP Science class should be required, but not for regular level science classes.	1	Optional	Science is more about expanding knowledge and less about competition in my opinion. If it's a competition the whole goal of science may be lost.	1	1	1	0	1	0	0	1
45	HHMI2019	1	1	Freshman	Freshman	Freshman	1	Fe1	Sub1	1	Suburban	No	1	No	No	1	0	0	0	0	0	0	0													Required	1	It teaches good skills like critical thinking and how to present well. I think I'm ok with having it be required if it were just for a class.	1	Optional	Not everyone wants to compete. I don't think anyone will be excited about it if they're forced to enter something that has the potential to be more stressful and put them under a lot of pressure.	0	0	0	1	1	1	0	0
46	HHMI2019	1	Senior	Senior	Senior	1	1	Fe1	1	Urban	Urban	1	Yes	Yes			0	0	0	0	0	0	0		1	9th	9th	9th	1	Yes	Team	1	1	Yes	Yes	1	Optional		1	Optional		1	1	1	1	1	1	0	1
47	HHMI2019	1	Senior	Senior	Senior	1	1	Fe1	Rural	Rural	1	No	1	No	No	1	0	0	0	0	0	0	0													1	Optional	Students that don't have an aptitude or interest in research science might struggle through the experience and actually have it be more detrimental.	1	Optional		0	0	0	1	1	1	1	1
48	HHMI2019	1	Sophomore	1	Sophomore	Sophomore	1	Fe1	Sub1	1	Suburban	No	1	No	No	1	0	0	0	0	0	0	0													1	Optional	Some students do not have interest in research & it shouldn't be forced.	1	Optional	Some students don't like the pressure	1	1	1	1	1	1	0	1
49	HHMI2019	1	Sophomore	1	Sophomore	Sophomore	1	Fe1	1	Urban	Urban	1	Yes	Yes			0	0	0	0	0	0	0		10th	1	10th	10th	1	Yes	1	Individual	1	Yes	Yes	Required	1	You find new things to be interested in but if you don't take that first step you'll miss out.	1	Optional	Competition can sometimes drain the fun out of learning. Or the learning is no longer for learning's sake; it's for winning. People find ways to cut corners, etc.	1	1	1	1	1	1	1	1
50	HHMI2019	1	Senior	Senior	Senior	1	Male	1	Sub1	1	Suburban	No	1	No	1	Yes	1	0	0	0	0	0	0													Required	1	demonstrate independent research skills	1	Optional	society is already too competitive	1	1	1	1	1	1	0	1
51	HHMI2019	1	Senior	Senior	Senior	1	1	Fe1	Sub1	1	Suburban	No	1	No	No	1	0	0	0	0	0	0	0													Required	1	People should be challenged to learn something new	1	Optional	Not everyone appreciates additional stress	1	1	1	1	1	1	1	1
53	HHMI2019	1	Junior	Junior	1	Junior	1	Fe1	Rural	Rural	1	No	1	No	No	1	0	0	0	0	0	0	0													1	Optional	Students uninterested often are disruptive towards those who truly want to do the project	1	Optional	See above	0	0	0	1	1	1	0	1
[truncated: 143 more columns]
